# Supplementary material for: Cuproptosis-related gene signatures define immune subtypes and predict prognosis in gastric cancer
Source: Front Mol Biosci. 2026 Feb 9;13:1746613. doi: 10.3389/fmolb.2026.1746613 (PMC12926107; doi:10.3389/fmolb.2026.1746613)
Supplement: Supplementary file 2 [file Table1.xlsx]

## Sheet: S1
Table S1:cuproptosis genes
Gene	Type
FDX1	Cuproptosis
LIAS	Cuproptosis
LIPT1	Cuproptosis
DLD	Cuproptosis
DLAT	Cuproptosis
PDHA1	Cuproptosis
PDHB	Cuproptosis
MTF1	Cuproptosis
GLS	Cuproptosis
CDKN2A	Cuproptosis

## Sheet: S2
Table S2: Univariate Cox regression analysis of cuproptosis related genes
id	HR	HR.95L	HR.95H	pvalue	km
FDX1	0.765064	0.621657	0.941553	0.0114509	0.000193895
LIAS	0.688164	0.547629	0.864764	0.00134288	0.00225821
LIPT1	0.86391	0.672568	1.10969	0.252129	0.0298128
DLAT	0.846893	0.704323	1.01832	0.077243	0.00359866
PDHA1	0.828142	0.679126	1.00986	0.0624538	0.0167338
PDHB	0.951319	0.742593	1.21871	0.692929	0.451252
MTF1	0.935944	0.749547	1.16869	0.559069	0.0851786
CDKN2A	1.01223	0.940654	1.08926	0.74522	0.164181

## Sheet: S3
Table S3: cuproptosis cluster results
ID	PRGcluster
TCGA_TCGA-R5-A7ZR	A
TCGA_TCGA-FP-8099	B
TCGA_TCGA-MX-A666	B
TCGA_TCGA-CD-8534	A
TCGA_TCGA-BR-7717	B
TCGA_TCGA-IN-A6RO	B
TCGA_TCGA-CG-5716	A
TCGA_TCGA-BR-4256	B
TCGA_TCGA-CD-8527	B
TCGA_TCGA-BR-A44U	B
TCGA_TCGA-D7-A6EZ	A
TCGA_TCGA-F1-A72C	B
TCGA_TCGA-CD-A48C	B
TCGA_TCGA-BR-8369	A
TCGA_TCGA-BR-8081	A
TCGA_TCGA-IN-7806	B
TCGA_TCGA-CD-A4MG	A
TCGA_TCGA-BR-7901	B
TCGA_TCGA-BR-4294	A
TCGA_TCGA-CD-A487	B
TCGA_TCGA-BR-8284	A
TCGA_TCGA-BR-4267	B
TCGA_TCGA-BR-8368	A
TCGA_TCGA-CG-5724	A
TCGA_TCGA-BR-7716	B
TCGA_TCGA-CD-5800	B
TCGA_TCGA-HU-A4HB	A
TCGA_TCGA-D7-A747	A
TCGA_TCGA-BR-7197	A
TCGA_TCGA-R5-A7ZE	B
TCGA_TCGA-BR-8060	B
TCGA_TCGA-VQ-A91D	A
TCGA_TCGA-KB-A93J	A
TCGA_TCGA-FP-8211	A
TCGA_TCGA-BR-8590	B
TCGA_TCGA-CG-5718	A
TCGA_TCGA-BR-4279	A
TCGA_TCGA-VQ-A8PE	B
TCGA_TCGA-D7-A4YX	A
TCGA_TCGA-HU-A4GT	A
TCGA_TCGA-BR-6452	A
TCGA_TCGA-VQ-A8PX	B
TCGA_TCGA-BR-6564	B
TCGA_TCGA-VQ-A91V	B
TCGA_TCGA-D7-6522	A
TCGA_TCGA-IN-A6RI	B
TCGA_TCGA-BR-4369	B
TCGA_TCGA-VQ-A94R	A
TCGA_TCGA-CD-5803	A
TCGA_TCGA-BR-8680	A
TCGA_TCGA-BR-A4J8	B
TCGA_TCGA-VQ-A8P5	B
TCGA_TCGA-BR-A44T	A
TCGA_TCGA-VQ-A8PU	A
TCGA_TCGA-D7-8574	A
TCGA_TCGA-D7-6822	B
TCGA_TCGA-HU-A4H0	A
TCGA_TCGA-BR-6566	A
TCGA_TCGA-CG-5720	A
TCGA_TCGA-IN-A6RL	A
TCGA_TCGA-HU-8608	A
TCGA_TCGA-BR-7707	A
TCGA_TCGA-VQ-A8E7	A
TCGA_TCGA-RD-A8MV	A
TCGA_TCGA-VQ-A94T	A
TCGA_TCGA-BR-8687	B
TCGA_TCGA-IN-A7NT	B
TCGA_TCGA-CG-5719	A
TCGA_TCGA-BR-7704	B
TCGA_TCGA-CD-A489	B
TCGA_TCGA-FP-7916	A
TCGA_TCGA-HF-7131	B
TCGA_TCGA-RD-A7BS	A
TCGA_TCGA-BR-8380	A
TCGA_TCGA-BR-4253	A
TCGA_TCGA-BR-8484	B
TCGA_TCGA-BR-4363	A
TCGA_TCGA-CG-4438	B
TCGA_TCGA-IN-A6RJ	A
TCGA_TCGA-IN-7808	A
TCGA_TCGA-BR-4191	A
TCGA_TCGA-BR-A4PF	B
TCGA_TCGA-BR-6852	B
TCGA_TCGA-VQ-A8PH	B
TCGA_TCGA-BR-7851	A
TCGA_TCGA-VQ-A927	A
TCGA_TCGA-BR-A4J6	B
TCGA_TCGA-CG-4462	A
TCGA_TCGA-VQ-AA6F	B
TCGA_TCGA-CG-5717	A
TCGA_TCGA-CG-4440	A
TCGA_TCGA-VQ-A8DT	A
TCGA_TCGA-D7-A4YU	B
TCGA_TCGA-BR-6709	A
TCGA_TCGA-HU-8238	B
TCGA_TCGA-CG-4444	A
TCGA_TCGA-RD-A8MW	A
TCGA_TCGA-VQ-A8PD	A
TCGA_TCGA-VQ-A8E2	B
TCGA_TCGA-BR-4201	A
TCGA_TCGA-RD-A8N2	A
TCGA_TCGA-VQ-A8P8	A
TCGA_TCGA-HU-A4H6	A
TCGA_TCGA-BR-4366	B
TCGA_TCGA-CG-4443	A
TCGA_TCGA-B7-A5TI	B
TCGA_TCGA-CG-4305	A
TCGA_TCGA-BR-8588	A
TCGA_TCGA-CG-4475	A
TCGA_TCGA-VQ-A8PK	B
TCGA_TCGA-CD-5799	B
TCGA_TCGA-D7-A6EV	A
TCGA_TCGA-D7-5577	A
TCGA_TCGA-ZA-A8F6	A
TCGA_TCGA-HU-A4GJ	A
TCGA_TCGA-RD-A8N4	A
TCGA_TCGA-CG-4436	A
TCGA_TCGA-D7-8579	A
TCGA_TCGA-MX-A5UG	A
TCGA_TCGA-VQ-A8E3	A
TCGA_TCGA-BR-A4J9	A
TCGA_TCGA-HU-A4GP	A
TCGA_TCGA-BR-6565	A
TCGA_TCGA-VQ-A8PB	A
TCGA_TCGA-HU-A4GY	A
TCGA_TCGA-BR-8361	B
TCGA_TCGA-BR-4367	A
TCGA_TCGA-ZQ-A9CR	A
TCGA_TCGA-CG-4304	A
TCGA_TCGA-RD-A7BT	A
TCGA_TCGA-VQ-A925	B
TCGA_TCGA-BR-8384	A
TCGA_TCGA-D7-6527	A
TCGA_TCGA-VQ-A8PQ	A
TCGA_TCGA-MX-A5UJ	A
TCGA_TCGA-VQ-A91Z	A
TCGA_TCGA-HU-A4GC	B
TCGA_TCGA-BR-6563	A
TCGA_TCGA-VQ-AA6A	B
TCGA_TCGA-BR-A4CR	B
TCGA_TCGA-HU-A4G2	A
TCGA_TCGA-CG-4460	B
TCGA_TCGA-CG-4465	A
TCGA_TCGA-BR-4370	B
TCGA_TCGA-HF-7134	A
TCGA_TCGA-HU-8249	A
TCGA_TCGA-IN-A6RN	B
TCGA_TCGA-HU-A4GD	B
TCGA_TCGA-BR-A4IV	A
TCGA_TCGA-HU-A4H5	A
TCGA_TCGA-D7-6525	B
TCGA_TCGA-HU-A4H2	B
TCGA_TCGA-CG-5726	A
TCGA_TCGA-IN-AB1V	A
TCGA_TCGA-FP-8210	A
TCGA_TCGA-VQ-AA68	B
TCGA_TCGA-BR-4280	A
TCGA_TCGA-VQ-AA64	B
TCGA_TCGA-VQ-A91E	A
TCGA_TCGA-VQ-AA6J	B
TCGA_TCGA-VQ-A928	A
TCGA_TCGA-CD-8532	A
TCGA_TCGA-BR-8679	A
TCGA_TCGA-CG-5725	A
TCGA_TCGA-IN-A7NR	B
TCGA_TCGA-BR-4368	A
TCGA_TCGA-BR-8058	A
TCGA_TCGA-HU-8602	A
TCGA_TCGA-BR-8690	B
TCGA_TCGA-VQ-A91X	B
TCGA_TCGA-3M-AB47	A
TCGA_TCGA-HU-A4GF	B
TCGA_TCGA-RD-A8N6	B
TCGA_TCGA-VQ-A922	B
TCGA_TCGA-HU-A4GU	B
TCGA_TCGA-R5-A7ZF	A
TCGA_TCGA-D7-8576	A
TCGA_TCGA-BR-8286	B
TCGA_TCGA-BR-8486	A
TCGA_TCGA-CG-4476	A
TCGA_TCGA-BR-8683	A
TCGA_TCGA-BR-8291	A
TCGA_TCGA-BR-7723	A
TCGA_TCGA-CG-5723	B
TCGA_TCGA-CD-A4MH	B
TCGA_TCGA-BR-A4CS	B
TCGA_TCGA-BR-8364	A
TCGA_TCGA-FP-8209	A
TCGA_TCGA-BR-6801	B
TCGA_TCGA-B7-A5TN	B
TCGA_TCGA-BR-4357	B
TCGA_TCGA-BR-8381	A
TCGA_TCGA-CD-8524	A
TCGA_TCGA-VQ-A8PJ	A
TCGA_TCGA-D7-8573	A
TCGA_TCGA-VQ-A8PF	A
TCGA_TCGA-F1-6177	A
TCGA_TCGA-BR-8059	A
TCGA_TCGA-BR-8382	A
TCGA_TCGA-BR-8077	B
TCGA_TCGA-D7-6521	A
TCGA_TCGA-CD-5801	A
TCGA_TCGA-BR-7196	A
TCGA_TCGA-CG-5732	A
TCGA_TCGA-EQ-8122	A
TCGA_TCGA-FP-7998	A
TCGA_TCGA-D7-6524	A
TCGA_TCGA-BR-8366	A
TCGA_TCGA-HU-A4GQ	B
TCGA_TCGA-HU-A4H8	A
TCGA_TCGA-KB-A6F7	A
TCGA_TCGA-VQ-A8E0	A
TCGA_TCGA-BR-8483	A
TCGA_TCGA-IN-A6RR	B
TCGA_TCGA-IN-AB1X	A
TCGA_TCGA-3M-AB46	B
TCGA_TCGA-FP-8631	B
TCGA_TCGA-BR-7715	B
TCGA_TCGA-D7-6519	A
TCGA_TCGA-BR-4257	A
TCGA_TCGA-D7-6815	A
TCGA_TCGA-BR-4187	A
TCGA_TCGA-CD-8530	A
TCGA_TCGA-BR-6456	B
TCGA_TCGA-BR-8485	B
TCGA_TCGA-R5-A805	A
TCGA_TCGA-MX-A663	A
TCGA_TCGA-HU-A4H3	A
TCGA_TCGA-CD-8535	B
TCGA_TCGA-BR-8589	A
TCGA_TCGA-D7-A6F2	B
TCGA_TCGA-VQ-A94O	B
TCGA_TCGA-KB-A93H	B
TCGA_TCGA-VQ-A923	A
TCGA_TCGA-CD-8526	B
TCGA_TCGA-RD-A8NB	A
TCGA_TCGA-B7-A5TJ	A
TCGA_TCGA-CG-4442	A
TCGA_TCGA-BR-8678	B
TCGA_TCGA-RD-A7C1	A
TCGA_TCGA-HU-8604	A
TCGA_TCGA-D7-A6F0	B
TCGA_TCGA-VQ-AA6G	B
TCGA_TCGA-BR-6458	B
TCGA_TCGA-BR-4361	A
TCGA_TCGA-BR-8367	A
TCGA_TCGA-BR-8677	A
TCGA_TCGA-FP-A9TM	B
TCGA_TCGA-VQ-A91K	A
TCGA_TCGA-HU-A4G3	A
TCGA_TCGA-HU-A4GH	B
TCGA_TCGA-R5-A7ZI	A
TCGA_TCGA-BR-8365	A
TCGA_TCGA-D7-A74A	A
TCGA_TCGA-F1-6874	A
TCGA_TCGA-BR-6802	A
TCGA_TCGA-BR-8676	A
TCGA_TCGA-BR-A4QL	A
TCGA_TCGA-BR-7958	B
TCGA_TCGA-FP-7735	B
TCGA_TCGA-BR-8372	A
TCGA_TCGA-CD-8531	B
TCGA_TCGA-BR-6455	A
TCGA_TCGA-BR-8686	A
TCGA_TCGA-CG-5721	B
TCGA_TCGA-VQ-A91S	A
TCGA_TCGA-D7-6818	B
TCGA_TCGA-VQ-A8DU	B
TCGA_TCGA-B7-A5TK	A
TCGA_TCGA-VQ-A924	A
TCGA_TCGA-BR-8373	B
TCGA_TCGA-IN-8663	B
TCGA_TCGA-BR-A4J4	B
TCGA_TCGA-VQ-A91U	A
TCGA_TCGA-BR-6705	B
TCGA_TCGA-F1-6875	A
TCGA_TCGA-D7-5578	B
TCGA_TCGA-D7-A6EX	B
TCGA_TCGA-HU-8244	A
TCGA_TCGA-BR-7957	A
TCGA_TCGA-HU-A4HD	B
TCGA_TCGA-HU-8610	A
TCGA_TCGA-VQ-A91Y	A
TCGA_TCGA-HU-A4G9	A
TCGA_TCGA-BR-8591	A
TCGA_TCGA-BR-8297	A
TCGA_TCGA-D7-8570	A
TCGA_TCGA-BR-6710	A
TCGA_TCGA-VQ-AA6D	B
TCGA_TCGA-VQ-A8DV	B
TCGA_TCGA-CD-A48A	A
TCGA_TCGA-CG-4301	B
TCGA_TCGA-BR-8487	B
TCGA_TCGA-RD-A8N9	A
TCGA_TCGA-BR-6454	A
TCGA_TCGA-D7-8578	A
TCGA_TCGA-CD-A486	B
TCGA_TCGA-CG-5734	A
TCGA_TCGA-CG-4469	A
TCGA_TCGA-CG-5722	A
TCGA_TCGA-IN-A7NU	B
TCGA_TCGA-D7-8575	A
TCGA_TCGA-VQ-A91N	A
TCGA_TCGA-R5-A7O7	B
TCGA_TCGA-D7-6526	B
TCGA_TCGA-IN-A6RS	A
TCGA_TCGA-D7-6528	B
TCGA_TCGA-VQ-A8PP	A
TCGA_TCGA-B7-5818	A
TCGA_TCGA-CG-4437	B
TCGA_TCGA-IN-8462	B
TCGA_TCGA-HU-A4H4	A
TCGA_TCGA-BR-6457	A
TCGA_TCGA-BR-6803	A
TCGA_TCGA-CD-5804	A
TCGA_TCGA-D7-8572	A
TCGA_TCGA-BR-8592	A
TCGA_TCGA-D7-6520	A
TCGA_TCGA-BR-6707	A
TCGA_TCGA-HU-A4GX	A
TCGA_TCGA-BR-8371	A
TCGA_TCGA-D7-A748	A
TCGA_TCGA-HU-A4G8	B
TCGA_TCGA-RD-A7BW	A
TCGA_TCGA-BR-4371	A
TCGA_TCGA-CG-4466	B
TCGA_TCGA-CG-4306	A
TCGA_TCGA-D7-A6EY	A
TCGA_TCGA-CD-8528	A
TCGA_TCGA-RD-A8N1	A
TCGA_TCGA-VQ-AA69	A
TCGA_TCGA-VQ-A92D	A
TCGA_TCGA-BR-8289	B
TCGA_TCGA-BR-8295	B
TCGA_TCGA-VQ-A91Q	B
TCGA_TCGA-BR-8296	B
TCGA_TCGA-CD-8533	B
TCGA_TCGA-CG-4477	A
TCGA_TCGA-VQ-A8P3	A
TCGA_TCGA-RD-A8N0	A
TCGA_TCGA-BR-7722	A
TCGA_TCGA-CG-4441	A
TCGA_TCGA-BR-6453	A
GSE84437_GSM2235556	B
GSE84437_GSM2235557	A
GSE84437_GSM2235558	A
GSE84437_GSM2235559	A
GSE84437_GSM2235560	A
GSE84437_GSM2235561	A
GSE84437_GSM2235562	B
GSE84437_GSM2235563	B
GSE84437_GSM2235564	B
GSE84437_GSM2235565	A
GSE84437_GSM2235566	B
GSE84437_GSM2235567	A
GSE84437_GSM2235568	B
GSE84437_GSM2235569	A
GSE84437_GSM2235570	A
GSE84437_GSM2235571	B
GSE84437_GSM2235572	A
GSE84437_GSM2235573	A
GSE84437_GSM2235574	A
GSE84437_GSM2235575	B
GSE84437_GSM2235576	B
GSE84437_GSM2235577	A
GSE84437_GSM2235578	B
GSE84437_GSM2235579	B
GSE84437_GSM2235580	B
GSE84437_GSM2235582	A
GSE84437_GSM2235584	A
GSE84437_GSM2235585	A
GSE84437_GSM2235586	A
GSE84437_GSM2235587	B
GSE84437_GSM2235588	A
GSE84437_GSM2235589	A
GSE84437_GSM2235593	A
GSE84437_GSM2235595	A
GSE84437_GSM2235596	B
GSE84437_GSM2235597	B
GSE84437_GSM2235598	A
GSE84437_GSM2235599	B
GSE84437_GSM2235600	B
GSE84437_GSM2235601	A
GSE84437_GSM2235602	A
GSE84437_GSM2235603	B
GSE84437_GSM2235604	A
GSE84437_GSM2235605	B
GSE84437_GSM2235606	A
GSE84437_GSM2235607	B
GSE84437_GSM2235608	B
GSE84437_GSM2235609	A
GSE84437_GSM2235610	B
GSE84437_GSM2235611	B
GSE84437_GSM2235612	B
GSE84437_GSM2235613	B
GSE84437_GSM2235614	A
GSE84437_GSM2235615	B
GSE84437_GSM2235616	A
GSE84437_GSM2235617	A
GSE84437_GSM2235618	A
GSE84437_GSM2235619	A
GSE84437_GSM2235620	B
GSE84437_GSM2235621	A
GSE84437_GSM2235622	A
GSE84437_GSM2235623	A
GSE84437_GSM2235624	A
GSE84437_GSM2235625	A
GSE84437_GSM2235626	A
GSE84437_GSM2235627	B
GSE84437_GSM2235628	B
GSE84437_GSM2235629	B
GSE84437_GSM2235630	A
GSE84437_GSM2235631	A
GSE84437_GSM2235632	A
GSE84437_GSM2235633	B
GSE84437_GSM2235634	A
GSE84437_GSM2235635	A
GSE84437_GSM2235636	A
GSE84437_GSM2235637	B
GSE84437_GSM2235695	A
GSE84437_GSM2235696	A
GSE84437_GSM2235697	B
GSE84437_GSM2235698	A
GSE84437_GSM2235699	B
GSE84437_GSM2235700	A
GSE84437_GSM2235701	A
GSE84437_GSM2235702	A
GSE84437_GSM2235703	A
GSE84437_GSM2235704	A
GSE84437_GSM2235705	A
GSE84437_GSM2235706	A
GSE84437_GSM2235707	A
GSE84437_GSM2235708	A
GSE84437_GSM2235709	A
GSE84437_GSM2235710	A
GSE84437_GSM2235711	A
GSE84437_GSM2235712	A
GSE84437_GSM2235713	A
GSE84437_GSM2235714	A
GSE84437_GSM2235715	A
GSE84437_GSM2235716	B
GSE84437_GSM2235717	A
GSE84437_GSM2235718	A
GSE84437_GSM2235719	B
GSE84437_GSM2235720	B
GSE84437_GSM2235721	B
GSE84437_GSM2235722	B
GSE84437_GSM2235723	B
GSE84437_GSM2235724	B
GSE84437_GSM2235725	A
GSE84437_GSM2235726	A
GSE84437_GSM2235727	A
GSE84437_GSM2235728	A
GSE84437_GSM2235729	A
GSE84437_GSM2235730	B
GSE84437_GSM2235731	A
GSE84437_GSM2235732	B
GSE84437_GSM2235733	A
GSE84437_GSM2235734	B
GSE84437_GSM2235735	B
GSE84437_GSM2235736	B
GSE84437_GSM2235737	A
GSE84437_GSM2235738	A
GSE84437_GSM2235739	B
GSE84437_GSM2235740	A
GSE84437_GSM2235741	A
GSE84437_GSM2235742	A
GSE84437_GSM2235743	A
GSE84437_GSM2235744	A
GSE84437_GSM2235745	A
GSE84437_GSM2235746	A
GSE84437_GSM2235747	A
GSE84437_GSM2235748	A
GSE84437_GSM2235749	A
GSE84437_GSM2235750	A
GSE84437_GSM2235751	A
GSE84437_GSM2235752	A
GSE84437_GSM2235753	A
GSE84437_GSM2235754	A
GSE84437_GSM2235755	A
GSE84437_GSM2235756	A
GSE84437_GSM2235757	A
GSE84437_GSM2235758	A
GSE84437_GSM2235759	A
GSE84437_GSM2235760	A
GSE84437_GSM2235761	A
GSE84437_GSM2235762	A
GSE84437_GSM2235763	A
GSE84437_GSM2235764	A
GSE84437_GSM2235765	A
GSE84437_GSM2235766	A
GSE84437_GSM2235767	A
GSE84437_GSM2235768	A
GSE84437_GSM2235769	B
GSE84437_GSM2235770	A
GSE84437_GSM2235771	A
GSE84437_GSM2235772	A
GSE84437_GSM2235773	B
GSE84437_GSM2235774	B
GSE84437_GSM2235775	B
GSE84437_GSM2235776	B
GSE84437_GSM2235777	B
GSE84437_GSM2235778	A
GSE84437_GSM2235779	A
GSE84437_GSM2235780	A
GSE84437_GSM2235781	B
GSE84437_GSM2235782	B
GSE84437_GSM2235783	A
GSE84437_GSM2235784	B
GSE84437_GSM2235785	A
GSE84437_GSM2235786	A
GSE84437_GSM2235787	A
GSE84437_GSM2235788	B
GSE84437_GSM2235789	A
GSE84437_GSM2235790	A
GSE84437_GSM2235791	A
GSE84437_GSM2235792	A
GSE84437_GSM2235793	A
GSE84437_GSM2235794	B
GSE84437_GSM2235795	A
GSE84437_GSM2235796	A
GSE84437_GSM2235797	A
GSE84437_GSM2235798	A
GSE84437_GSM2235799	B
GSE84437_GSM2235800	A
GSE84437_GSM2235801	A
GSE84437_GSM2235802	A
GSE84437_GSM2235803	B
GSE84437_GSM2235804	A
GSE84437_GSM2235805	A
GSE84437_GSM2235806	A
GSE84437_GSM2235807	A
GSE84437_GSM2235808	A
GSE84437_GSM2235809	A
GSE84437_GSM2235810	A
GSE84437_GSM2235811	A
GSE84437_GSM2235812	B
GSE84437_GSM2235813	A
GSE84437_GSM2235814	A
GSE84437_GSM2235815	A
GSE84437_GSM2235816	A
GSE84437_GSM2235817	B
GSE84437_GSM2235818	B
GSE84437_GSM2235819	A
GSE84437_GSM2235820	A
GSE84437_GSM2235821	A
GSE84437_GSM2235822	B
GSE84437_GSM2235823	A
GSE84437_GSM2235824	A
GSE84437_GSM2235825	A
GSE84437_GSM2235826	B
GSE84437_GSM2235827	A
GSE84437_GSM2235828	A
GSE84437_GSM2235829	A
GSE84437_GSM2235830	A
GSE84437_GSM2235831	A
GSE84437_GSM2235837	A
GSE84437_GSM2235838	B
GSE84437_GSM2235839	A
GSE84437_GSM2235840	A
GSE84437_GSM2235841	A
GSE84437_GSM2235842	B
GSE84437_GSM2235843	A
GSE84437_GSM2235844	A
GSE84437_GSM2235845	A
GSE84437_GSM2235846	A
GSE84437_GSM2235847	A
GSE84437_GSM2235848	A
GSE84437_GSM2235849	A
GSE84437_GSM2235850	A
GSE84437_GSM2235851	A
GSE84437_GSM2235852	A
GSE84437_GSM2235853	A
GSE84437_GSM2235854	B
GSE84437_GSM2235855	A
GSE84437_GSM2235862	A
GSE84437_GSM2235863	A
GSE84437_GSM2235864	A
GSE84437_GSM2235865	B
GSE84437_GSM2235866	A
GSE84437_GSM2235867	A
GSE84437_GSM2235878	B
GSE84437_GSM2235879	A
GSE84437_GSM2235880	A
GSE84437_GSM2235881	A
GSE84437_GSM2235882	B
GSE84437_GSM2235883	A
GSE84437_GSM2235884	A
GSE84437_GSM2235885	A
GSE84437_GSM2235886	A
GSE84437_GSM2235887	B
GSE84437_GSM2235888	A
GSE84437_GSM2235889	B
GSE84437_GSM2235899	B
GSE84437_GSM2235900	B
GSE84437_GSM2235901	B
GSE84437_GSM2235902	A
GSE84437_GSM2235903	A
GSE84437_GSM2235904	B
GSE84437_GSM2235905	A
GSE84437_GSM2235906	A
GSE84437_GSM2235907	A
GSE84437_GSM2235908	B
GSE84437_GSM2235909	B
GSE84437_GSM2235910	B
GSE84437_GSM2235921	A
GSE84437_GSM2235922	B
GSE84437_GSM2235923	A
GSE84437_GSM2235924	A
GSE84437_GSM2235925	A
GSE84437_GSM2235926	A
GSE84437_GSM2235927	B
GSE84437_GSM2235928	A
GSE84437_GSM2235929	A
GSE84437_GSM2235930	A
GSE84437_GSM2235931	A
GSE84437_GSM2235932	A
GSE84437_GSM2235933	A
GSE84437_GSM2235934	A
GSE84437_GSM2235935	A
GSE84437_GSM2235936	A
GSE84437_GSM2235937	A
GSE84437_GSM2235938	A
GSE84437_GSM2235939	A
GSE84437_GSM2235940	A
GSE84437_GSM2235941	A
GSE84437_GSM2235942	A
GSE84437_GSM2235943	A
GSE84437_GSM2235944	A
GSE84437_GSM2235945	A
GSE84437_GSM2235946	B
GSE84437_GSM2235947	A
GSE84437_GSM2235948	A
GSE84437_GSM2235949	A
GSE84437_GSM2235950	A
GSE84437_GSM2235951	A
GSE84437_GSM2235952	A
GSE84437_GSM2235953	B
GSE84437_GSM2235954	A
GSE84437_GSM2235955	A
GSE84437_GSM2235956	B
GSE84437_GSM2235957	B
GSE84437_GSM2235958	A
GSE84437_GSM2235959	B
GSE84437_GSM2235960	A
GSE84437_GSM2235961	A
GSE84437_GSM2235962	A
GSE84437_GSM2235963	B
GSE84437_GSM2235964	A
GSE84437_GSM2235965	A
GSE84437_GSM2235966	A
GSE84437_GSM2235967	B
GSE84437_GSM2235968	B
GSE84437_GSM2235969	A
GSE84437_GSM2235970	A
GSE84437_GSM2235971	A
GSE84437_GSM2235972	A
GSE84437_GSM2235973	A
GSE84437_GSM2235974	B
GSE84437_GSM2235975	A
GSE84437_GSM2235976	A
GSE84437_GSM2235977	A
GSE84437_GSM2235978	A
GSE84437_GSM2235979	B
GSE84437_GSM2235980	A
GSE84437_GSM2235981	B
GSE84437_GSM2235982	A
GSE84437_GSM2235983	A
GSE84437_GSM2235984	B
GSE84437_GSM2235985	A
GSE84437_GSM2235986	A
GSE84437_GSM2235987	A
GSE84437_GSM2235988	A
GSE84437_GSM2235991	B
GSE84437_GSM2235992	B
GSE84437_GSM2235993	A
GSE84437_GSM2235994	A
GSE84437_GSM2235995	A
GSE84437_GSM2235996	A
GSE84437_GSM2235997	A
GSE84437_GSM2235998	A
GSE84437_GSM2235999	A
GSE84437_GSM2236000	A
GSE84437_GSM2236001	A
GSE84437_GSM2236002	A
GSE84437_GSM2236003	A
GSE84437_GSM2236004	B
GSE84437_GSM2236005	A
GSE84437_GSM2236006	A
GSE84437_GSM2236007	A
GSE84437_GSM2236008	A
GSE84437_GSM2236009	A
GSE84437_GSM2236010	A
GSE84437_GSM2236011	A
GSE84437_GSM2236012	A
GSE84437_GSM2236013	A
GSE84437_GSM2236014	B
GSE84437_GSM2236015	A
GSE84437_GSM2236016	A
GSE84437_GSM2236017	A
GSE84437_GSM2236018	A
GSE84437_GSM2236019	A
GSE84437_GSM2236020	A
GSE84437_GSM2236021	A
GSE84437_GSM2236022	A
GSE84437_GSM2236023	A
GSE84437_GSM2236024	B
GSE84437_GSM2236025	A
GSE84437_GSM2236026	A
GSE84437_GSM2236027	A
GSE84437_GSM2236028	B
GSE84437_GSM2236029	A
GSE84437_GSM2236030	A
GSE84437_GSM2236031	A
GSE84437_GSM2236032	A
GSE84437_GSM2236033	B
GSE84437_GSM2236034	A
GSE84437_GSM2236036	B
GSE84437_GSM2236037	A
GSE84437_GSM2236038	A
GSE84437_GSM2236039	B
GSE84437_GSM2236040	A
GSE84437_GSM2236041	A
GSE84437_GSM2236042	A
GSE84437_GSM2236043	B
GSE84437_GSM2236044	A
GSE84437_GSM2236045	A
GSE84437_GSM2236046	A
GSE84437_GSM2236047	B
GSE84437_GSM2236048	B
GSE84437_GSM2236049	A
GSE84437_GSM2236050	A
GSE84437_GSM2236051	A
GSE84437_GSM2236052	B
GSE84437_GSM2236053	A
GSE84437_GSM2236054	A
GSE84437_GSM2236055	A
GSE84437_GSM2236056	A
GSE84437_GSM2236057	A
GSE84437_GSM2236058	A
GSE84437_GSM2236059	B
GSE84437_GSM2236060	A
GSE84437_GSM2236061	A
GSE84437_GSM2236062	A
GSE84437_GSM2236063	B
GSE84437_GSM2236064	A
GSE84437_GSM2236065	A
GSE84437_GSM2236066	A
GSE84437_GSM2236067	A
GSE84437_GSM2236068	A
GSE84437_GSM2236069	B
GSE84437_GSM2236070	A
GSE84437_GSM2236071	A
GSE84437_GSM2236072	A
GSE84437_GSM2236073	A
GSE84437_GSM2236074	A
GSE84437_GSM2236075	A
GSE84437_GSM2236076	A
GSE84437_GSM2236077	A
GSE84437_GSM2236078	B
GSE84437_GSM2236079	A
GSE84437_GSM2236080	A
GSE84437_GSM2236082	A
GSE84437_GSM2236083	A
GSE84437_GSM2236084	A
GSE84437_GSM2236085	B
GSE84437_GSM2236086	A
GSE84437_GSM2236087	B
GSE84437_GSM2236088	B
GSE84437_GSM2236089	B
GSE84437_GSM2236090	B
GSE84437_GSM2236091	B
GSE84437_GSM2236092	B
GSE84437_GSM2236093	B
GSE84437_GSM2236094	B
GSE84437_GSM2236095	B

## Sheet: S4
Table S4: GSVA enrichment analysis showed the activation states of biological pathways in the A and B cuproptosis subtypes
id	TCGA_TCGA-R5-A7ZR	TCGA_TCGA-FP-8099	TCGA_TCGA-MX-A666	TCGA_TCGA-CD-8534	TCGA_TCGA-BR-7717	TCGA_TCGA-IN-A6RO	TCGA_TCGA-CG-5716	TCGA_TCGA-BR-4256	TCGA_TCGA-CD-8527	TCGA_TCGA-BR-A44U	TCGA_TCGA-D7-A6EZ	TCGA_TCGA-F1-A72C	TCGA_TCGA-CD-A48C	TCGA_TCGA-BR-8369	TCGA_TCGA-BR-8081	TCGA_TCGA-IN-7806	TCGA_TCGA-CD-A4MG	TCGA_TCGA-BR-7901	TCGA_TCGA-BR-4294	TCGA_TCGA-CD-A487	TCGA_TCGA-BR-8284	TCGA_TCGA-BR-4267	TCGA_TCGA-BR-8368	TCGA_TCGA-CG-5724	TCGA_TCGA-BR-7716	TCGA_TCGA-CD-5800	TCGA_TCGA-HU-A4HB	TCGA_TCGA-D7-A747	TCGA_TCGA-BR-7197	TCGA_TCGA-R5-A7ZE	TCGA_TCGA-BR-8060	TCGA_TCGA-VQ-A91D	TCGA_TCGA-KB-A93J	TCGA_TCGA-FP-8211	TCGA_TCGA-BR-8590	TCGA_TCGA-CG-5718	TCGA_TCGA-BR-4279	TCGA_TCGA-VQ-A8PE	TCGA_TCGA-D7-A4YX	TCGA_TCGA-HU-A4GT	TCGA_TCGA-BR-6452	TCGA_TCGA-VQ-A8PX	TCGA_TCGA-BR-6564	TCGA_TCGA-VQ-A91V	TCGA_TCGA-D7-6522	TCGA_TCGA-IN-A6RI	TCGA_TCGA-BR-4369	TCGA_TCGA-VQ-A94R	TCGA_TCGA-CD-5803
KEGG_N_GLYCAN_BIOSYNTHESIS	0.276416	-0.262553	0.116357	-0.560275	0.114005	0.340079	0.488408	-0.0914138	-0.192182	-0.311627	0.545891	0.305615	-0.101898	-0.2594	0.0755049	-0.148087	-0.180889	0.324224	0.252736	-0.235273	0.221737	0.262623	-0.020091	-0.0326473	0.344626	0.176221	-0.51507	-0.533636	-0.0800991	0.267663	0.21545	-0.141489	-0.0265821	0.403306	-0.0398392	0.356491	-0.191569	0.0542966	0.348922	0.352962	0.458573	0.281102	-0.231887	0.35479	-0.0861785	0.241667	-0.0721669	-0.28792	0.000162668
KEGG_OTHER_GLYCAN_DEGRADATION	0.0428509	0.343971	-0.138389	-0.579034	-0.0832365	-0.000276829	-0.295129	0.340711	-0.32192	-0.56881	0.280889	-0.303066	-0.418362	-0.329096	-0.0582264	-0.15168	-0.734461	0.242706	0.220674	-0.552826	0.335433	0.170306	0.670799	-0.0250396	0.609852	0.139154	0.334953	-0.36762	0.454349	-0.0664633	0.558177	0.576954	0.55088	0.300092	-0.0327231	0.391097	0.0638282	-0.194753	0.293689	-0.662892	0.61518	-0.212236	-0.142731	0.424467	0.37369	0.442411	0.430676	-0.245288	0.0815004
KEGG_O_GLYCAN_BIOSYNTHESIS	0.409017	0.357787	-0.0774954	0.0909043	-0.123872	0.374889	0.340755	-0.235509	-0.482215	0.100867	-0.0404686	-0.0952504	0.117789	0.178711	-0.137459	-0.0792128	0.314015	0.309391	0.432492	-0.294301	0.202051	0.291524	0.175022	-0.479096	0.428716	-0.38932	0.244403	-0.368888	-0.303882	-0.00169108	-0.310423	-0.289803	0.258867	0.259333	-0.00658467	-0.149868	0.524764	-0.389777	0.240377	0.0608607	0.0947784	0.331532	-0.260652	0.300009	-0.214715	-0.0723803	-0.216197	-0.505523	-0.341072
KEGG_GLYCOSAMINOGLYCAN_DEGRADATION	0.309307	0.084421	-0.501798	-0.0395894	0.326005	0.0226108	-0.0433951	0.425794	-0.539496	-0.36247	0.381589	-0.0709414	-0.448065	-0.354052	0.199683	-0.472608	-0.271181	0.654803	-0.0393485	-0.527013	0.339707	0.375658	-0.0616939	0.0382178	0.436181	-0.321236	-0.111062	-0.431319	-0.0632382	-0.0791991	0.316465	0.499251	0.484619	0.263014	0.230791	0.128492	0.401684	-0.454753	0.0519756	-0.399074	0.364964	-0.418828	0.248938	0.141995	0.549409	0.0623101	-0.235136	-0.342288	0.312072
KEGG_GLYCEROLIPID_METABOLISM	0.345622	-0.238168	0.348251	0.064807	0.104204	0.343946	0.254942	-0.304699	0.0436552	-0.149501	-0.253845	-0.196276	-0.0658972	0.0272557	-0.149226	-0.040729	-0.292086	-0.174574	0.116073	-0.336326	-0.257136	0.0244384	-0.00257143	0.00494487	0.28446	-0.0568045	-0.00995709	0.00952984	0.0463662	0.327096	-0.0460694	0.141444	-0.0366505	0.0138644	0.0417143	0.345271	-0.079638	0.0624762	-0.242927	0.319592	0.20053	0.281533	0.0206737	0.146003	-0.0568014	0.247418	-0.19464	-0.0605791	-0.358597
KEGG_GLYCOSYLPHOSPHATIDYLINOSITOL_GPI_ANCHOR_BIOSYNTHESIS	0.307796	0.256254	0.23444	-0.452482	-0.105207	0.505221	-0.509079	-0.341764	-0.24922	-0.487814	0.20795	0.0523379	-0.25128	0.0238823	-0.542616	0.254072	-0.110184	0.257095	0.379908	-0.0756167	0.251112	-0.0952998	0.399645	0.180729	0.0539617	0.202215	-0.486413	-0.496841	0.378992	0.362224	0.0523362	0.184381	0.34672	0.424673	-0.316398	-0.221226	-0.252094	0.242007	0.141354	0.114554	0.440651	0.126926	-0.486568	0.473284	-0.618482	0.423374	0.354708	-0.14452	-0.443221
KEGG_GLYCEROPHOSPHOLIPID_METABOLISM	0.0494659	0.0743991	0.1919	-0.20965	0.0774564	0.166947	0.182127	-0.271298	0.138851	-0.0144199	0.082661	0.204444	-0.0919404	0.10231	-0.16604	0.303327	-0.260731	-0.169807	-0.12658	-0.286393	-0.0999197	-0.119953	0.141011	-0.0557629	0.0692531	0.0683926	0.0177772	-0.0967669	-0.0803081	0.002091	-0.152023	0.0835317	0.0760415	-0.110739	-0.0103521	0.204157	-0.272519	-0.012529	0.102885	0.163591	0.0736722	0.286548	-0.0292354	0.204171	-0.0771885	0.198883	-0.0660961	0.0576985	-0.185453
KEGG_ETHER_LIPID_METABOLISM	0.198765	-0.163497	-0.144364	-0.329846	0.321945	-0.102563	0.143552	-0.189553	-0.0165086	0.40843	0.344508	0.632466	-0.0120503	-0.0359764	0.211791	0.209298	0.134149	-0.175192	-0.141356	-0.389873	-0.0154994	-0.135278	0.171734	-0.309781	0.108059	-0.0313247	0.154152	-0.0730329	-0.395106	0.0654791	-0.262219	-0.160838	-0.00227829	-0.137052	-0.100398	0.108861	0.192765	0.0503326	0.0312856	0.405777	-0.0414029	0.0434922	-0.215989	-0.181877	0.377326	0.0265042	0.268431	-0.227474	0.0515954
KEGG_ARACHIDONIC_ACID_METABOLISM	0.224609	-0.130657	0.127557	-0.034486	0.397832	-0.0861778	0.282746	-0.135654	0.344671	0.39487	-0.190324	0.439811	0.0906153	-0.35176	0.265737	0.0339748	0.0665723	0.197626	0.170984	0.116861	-0.185637	-0.0785548	-0.279354	-0.220531	0.061537	0.203659	0.387778	0.250898	-0.145076	0.321063	-0.358057	-0.301667	-0.0893433	0.200458	0.0822712	0.306456	0.314101	-0.272965	-0.234559	0.281923	-0.226841	-0.177798	0.156907	0.014475	0.546926	0.00566468	-0.0857383	-0.240189	-0.0701828
KEGG_LINOLEIC_ACID_METABOLISM	0.355186	-0.294356	-0.0724087	0.248344	0.341284	0.140545	0.494742	-0.457305	0.468221	0.536464	-0.211644	0.629539	0.168893	0.0214442	0.0841351	0.360716	0.293808	-0.0339662	0.232392	-0.303447	-0.182806	0.00261359	-0.184997	-0.432288	-0.367786	-0.0355806	0.522041	0.148259	-0.268239	0.290507	-0.434179	-0.340535	0.0993057	0.296797	-0.175469	0.131626	0.178755	-0.506707	0.00924014	0.446434	-0.338446	0.268429	0.271485	0.266757	0.215068	0.252951	0.217629	-0.0859958	-0.486328
KEGG_ALPHA_LINOLENIC_ACID_METABOLISM	0.277369	-0.0951407	0.0816096	-0.25446	0.369226	0.0178698	0.330633	-0.518866	-0.0179927	0.289048	0.301079	0.655562	-0.0333281	0.151502	0.148931	0.151878	0.121267	-0.0842328	-0.080292	-0.332478	-0.16399	-0.00775862	0.0945166	-0.324828	-0.207777	0.214658	0.340769	0.0792764	-0.325631	0.232293	-0.196833	0.0160501	-0.135231	0.202222	-0.25419	-0.0633289	0.082129	-0.430387	-0.300806	0.391592	0.110396	-0.0964582	0.158024	0.03214	0.25971	0.399857	0.0311631	-0.141739	-0.197711
KEGG_SPHINGOLIPID_METABOLISM	0.188563	0.103271	-0.217369	-0.411481	-0.244587	0.331872	-0.0473595	0.230906	-0.0973351	-0.310917	0.315667	0.23708	-0.26627	-0.0558498	0.357362	-0.254422	-0.419987	0.126114	0.313554	-0.422214	-0.0587291	0.38334	0.171691	0.0579229	0.324081	-0.0598719	0.424428	-0.426002	-0.0534707	0.345505	-0.084604	0.0810538	0.515575	0.224439	0.119718	0.0981452	0.064958	0.140851	0.155672	0.229091	0.459822	0.00435289	-0.191056	0.299141	0.112801	0.298695	-0.155548	-0.269872	-0.184222
KEGG_GLYCOSPHINGOLIPID_BIOSYNTHESIS_LACTO_AND_NEOLACTO_SERIES	0.376739	-0.356946	-0.30191	0.315811	0.214558	0.0765843	0.646175	-0.230561	-0.249512	0.0780228	-0.491869	0.171383	-0.113797	0.0265057	0.286182	-0.142118	-0.0265594	0.00274446	-0.304985	0.0812017	0.165458	0.5807	-0.21175	0.145646	0.35143	0.188909	0.195019	-0.281056	-0.0847755	0.36606	-0.178997	-0.479252	0.0653766	0.554179	0.226977	0.24991	-0.0873328	-0.227315	-0.467443	0.0659967	-0.0936979	0.320144	-0.00833595	0.092922	-0.0268646	0.279447	-0.377642	-0.408623	-0.127472
KEGG_GLYCOSPHINGOLIPID_BIOSYNTHESIS_GLOBO_SERIES	0.0181605	0.152631	-0.146904	-0.163717	0.243722	0.147305	0.394428	-0.0821357	-0.234013	-0.401895	-0.00282888	0.437515	-0.37511	-0.456721	-0.0479922	-0.392029	0.364098	0.404477	-0.0686448	0.262291	0.150079	0.265209	-0.108342	-0.155442	0.664181	0.0257851	0.275207	-0.170014	-0.178029	0.0466977	-0.191846	-0.537746	0.12838	0.360181	0.355586	0.241363	0.229547	-0.0146846	-0.235292	-0.309543	0.0108528	-0.131025	0.228791	-0.391064	0.491843	0.0421488	-0.365511	-0.705096	0.0750591
KEGG_NICOTINATE_AND_NICOTINAMIDE_METABOLISM	0.207852	0.484648	-0.0504998	0.155336	0.217824	-0.162421	-0.160645	0.249158	-0.128999	-0.0532997	-0.0632451	0.15347	0.500664	-0.213148	0.0411783	-0.27692	0.0522397	0.228526	0.199496	-0.260114	-0.124094	-0.1836	-0.229985	0.00640931	-0.0040914	-0.204829	0.251466	-0.0693438	-0.245524	-0.0253262	0.0899749	0.272592	-0.112542	0.146006	0.0856221	0.229904	0.242697	0.126438	-0.0772432	-0.00168124	-0.0954458	0.22032	0.123213	0.0537273	0.158786	-0.108397	-0.164472	0.0389619	-0.117713
KEGG_PANTOTHENATE_AND_COA_BIOSYNTHESIS	0.0459326	0.2407	-0.376501	-0.116639	-0.320105	-0.358404	-0.113472	0.256608	0.185481	0.193725	-0.0168402	0.0565327	-0.181468	-0.504316	0.391025	0.100368	0.133447	0.404741	-0.241567	0.332595	0.046046	-0.355947	0.0783948	-0.102038	-0.0840255	-0.222935	0.391488	-0.488393	-0.326483	-0.513769	-0.0438508	0.378526	-0.0693515	-0.423712	-0.239384	0.111217	0.414437	-0.130475	0.474201	0.0992878	0.180139	0.231253	-0.477091	0.39908	0.270302	0.129884	0.298052	0.125593	-0.193327
KEGG_AMINOACYL_TRNA_BIOSYNTHESIS	0.449707	0.0820872	0.677545	-0.546108	-0.105785	0.532613	-0.0829869	-0.124282	-0.470848	-0.447161	0.347582	-0.365675	-0.346697	-0.400605	0.237027	0.40845	0.0133486	-0.48296	-0.0790782	0.169254	0.321958	0.185359	0.607408	0.391643	-0.0685002	0.211487	-0.557674	-0.698582	-0.26163	0.12885	-0.255396	0.494478	-0.0860732	-0.348403	-0.0617671	-0.0163688	-0.436204	0.590337	0.634271	0.655846	0.619301	0.42356	-0.518071	0.371795	-0.294312	0.433289	0.267856	0.167587	-0.0556071
KEGG_BASAL_TRANSCRIPTION_FACTORS	-0.278068	0.371819	0.178516	-0.258875	-0.302277	0.379081	-0.448072	0.211787	-0.0240347	-0.128214	0.250518	-0.143964	0.00368603	-0.0656647	-0.0516691	0.319294	-0.0396388	-0.065872	-0.301395	0.202097	0.236291	-0.0643969	0.428294	-0.221852	0.00909081	0.0787114	-0.330658	-0.170814	0.266936	0.0618041	0.179003	0.295891	-0.162796	-0.476068	0.287908	-0.436745	-0.0982874	-0.192465	0.417038	0.340615	0.383713	0.27513	-0.260405	0.279204	-0.494418	0.379856	0.0261657	0.0485579	-0.302231
KEGG_SNARE_INTERACTIONS_IN_VESICULAR_TRANSPORT	-0.378599	-0.339286	-0.0749227	-0.204826	-0.406035	0.123228	-0.00928523	0.49726	0.127941	-0.403111	0.453465	-0.266573	-0.120061	-0.318572	-0.0812702	-0.121313	-0.44081	-0.0281922	0.185846	-0.42797	-0.0573495	0.327156	0.172306	-0.0437783	0.137083	-0.163399	0.181072	-0.390726	-0.495056	-0.185151	0.0499864	0.330654	0.512961	-0.3928	0.0283425	-0.389695	0.382355	-0.192807	0.376424	-0.0525787	0.310763	-0.0525405	-0.00839943	0.404631	-0.168871	0.0902766	0.196916	-0.198466	0.149801
KEGG_LYSOSOME	-0.010121	0.297267	-0.407602	-0.393879	-0.0334425	-0.208532	-0.108759	0.321833	-0.207829	-0.290148	0.418879	0.138893	-0.322496	-0.486106	0.412733	-0.241677	-0.312853	0.449768	0.0481583	-0.36606	0.285376	0.153668	0.125784	0.0488301	0.434447	-0.00727398	0.292198	-0.393645	-0.105792	-0.224235	-0.0231983	0.386199	0.549806	0.0179335	0.220927	0.176193	0.158686	-0.310371	0.272223	-0.12457	0.376879	-0.134884	-0.166744	0.227668	0.420678	0.259315	-0.265455	-0.176139	0.160498
KEGG_CARDIAC_MUSCLE_CONTRACTION	0.378671	-0.182433	-0.126681	0.317274	0.39349	0.2253	0.0936328	-0.229695	0.403692	0.38746	-0.140612	0.332665	0.0438747	-0.0628017	0.0988811	-0.384595	0.466357	-0.141268	-0.0191442	0.279644	0.123223	0.029835	0.0163909	0.0674687	-0.250742	0.380702	-0.0144039	0.353793	-0.138669	0.149855	-0.0892413	-0.123194	-0.0193604	-0.0267035	-0.241699	-0.00946439	0.260172	-0.291513	-0.282447	0.249135	-0.367088	-0.134627	0.182617	-0.12847	0.209253	0.386927	0.0907378	-0.29361	-0.236728
KEGG_RENIN_ANGIOTENSIN_SYSTEM	0.441144	-0.385468	0.0905941	0.00467196	0.457414	-0.298996	-0.0759312	0.249505	-0.212895	0.00837653	-0.060846	0.122219	-0.196822	0.0324424	0.590234	-0.310119	0.212105	0.35718	0.409525	0.0622128	0.359157	-0.0768238	-0.554155	-0.126216	0.421645	-0.077602	0.525608	0.067424	0.308182	0.107716	-0.141673	0.0200847	-0.264911	-0.405429	0.273885	0.201652	0.46727	0.00266843	-0.158502	0.178543	-0.256224	-0.320761	0.199356	-0.0638942	0.300979	0.0899396	0.13937	-0.197686	-0.0689674
KEGG_TASTE_TRANSDUCTION	0.313173	0.0600187	0.177176	0.466949	-0.0103297	0.273325	0.326866	-0.395763	-0.152712	0.393738	-0.459042	-0.34246	0.00870198	0.496257	-0.187127	0.214435	0.352491	-0.218265	0.123242	-0.190596	0.0270223	-0.238611	0.0403938	-0.013558	-0.52451	-0.31959	0.155376	0.523685	0.459402	0.122467	-0.166696	-0.201926	0.044123	-0.0911946	-0.282008	0.0256071	-0.185065	-0.258864	-0.423774	-0.139351	-0.536866	0.244462	-0.107914	0.264101	-0.0775891	-0.218967	0.201302	0.0561916	-0.327668
KEGG_PROXIMAL_TUBULE_BICARBONATE_RECLAMATION	0.635651	-0.463514	-0.383735	0.0432781	0.493489	0.173764	0.189675	-0.13583	-0.274294	0.114669	-0.370575	0.185804	-0.363319	-0.237281	0.188731	-0.00701321	0.374394	-0.121982	0.520521	-0.506691	0.280601	0.507935	0.447116	-0.461779	0.0799379	0.0468623	0.476215	-0.262534	-0.373503	0.119198	-0.467915	0.328412	-0.212021	0.023106	-0.116648	0.17867	0.0702135	-0.19515	-0.294499	0.583512	0.225243	0.335567	-0.0498067	0.248027	0.03838	0.202627	-0.25386	-0.0402909	0.175245
KEGG_PATHOGENIC_ESCHERICHIA_COLI_INFECTION	0.0498161	0.137288	-0.284207	-0.32952	0.0107746	0.156237	-0.0499878	0.172557	-0.0380612	-0.0300009	0.284424	0.0928437	0.279423	-0.163525	0.035471	-0.39262	-0.109705	-0.206666	-0.382374	-0.1883	-0.0151846	0.0530523	0.014161	0.0169275	0.331181	-0.156325	-0.0145064	-0.218057	-0.0119739	0.00413177	-0.274432	-0.0841316	-0.046795	-0.167028	0.126896	-0.0180324	0.0630846	0.122479	0.104077	0.00220369	0.0430336	-0.210366	-0.0866616	-0.0451035	0.0723291	-0.0013879	-0.145046	-0.191615	0.184312
KEGG_SYSTEMIC_LUPUS_ERYTHEMATOSUS	0.092881	0.102667	-0.425858	-0.0116958	-0.0335106	-0.400122	0.0794319	0.491234	0.144188	-0.219577	0.507947	0.337982	-0.0349291	-0.492285	0.638943	-0.510239	0.254454	0.235018	-0.256715	-0.15935	0.294891	0.0909904	-0.440325	0.159588	0.255844	-0.370147	0.397351	0.281344	-0.543615	-0.602768	0.156206	-0.24317	0.204459	-0.0286891	0.218054	0.548699	0.416367	-0.213835	0.235534	-0.164821	-0.118527	-0.301085	0.27327	-0.592409	0.648314	-0.35565	-0.150466	-0.222989	0.471978
KEGG_PRIMARY_IMMUNODEFICIENCY	-0.258416	-0.265309	0.168174	0.247384	-0.154906	-0.28606	0.468841	0.346062	-0.265719	-0.467007	0.438453	0.476249	-0.428117	-0.480828	0.621283	-0.436566	0.0596446	-0.241106	-0.563145	-0.578371	0.499044	-0.218118	0.123528	-0.135951	0.383167	-0.065661	0.753865	0.188848	-0.488989	-0.585606	-0.108653	-0.486352	0.113961	0.368237	0.0359324	0.315224	0.150355	0.364219	0.382806	-0.282708	0.0439555	0.3095	-0.0141233	-0.539292	0.618605	-0.513536	0.0167393	-0.0762558	0.572386
KEGG_HYPERTROPHIC_CARDIOMYOPATHY_HCM	-0.264923	-0.00855508	-0.163889	0.299364	0.282145	-0.31722	0.0928245	0.247368	0.0395582	0.152172	-0.327928	0.176148	-0.0342425	0.432293	-0.0240413	-0.285647	-0.034799	0.383313	-0.0373967	0.110236	0.170195	0.157768	-0.450989	-0.0672674	-0.111609	0.0409429	-0.122433	0.44095	0.152192	-0.216143	0.0917673	-0.206114	-0.377952	0.00133939	0.186794	-0.0128296	0.354323	-0.217578	-0.324317	-0.365755	-0.264762	-0.485726	0.461452	-0.335928	0.257821	-0.373659	0.204476	-0.24456	0.26888
KEGG_ARRHYTHMOGENIC_RIGHT_VENTRICULAR_CARDIOMYOPATHY_ARVC	-0.223787	0.160438	-0.295834	0.156657	0.161788	-0.201833	0.0709439	0.138672	-0.0389818	0.225373	-0.223456	0.271251	0.0193056	0.479899	-0.0491567	-0.100758	-0.0806442	0.285325	-0.123936	0.0883434	0.203698	-0.0132957	-0.406312	-0.0444659	-0.0844581	-0.0994141	-0.0954208	0.444635	0.192062	-0.273454	0.0486778	-0.174171	-0.337238	0.111722	0.140373	-0.170741	0.233703	-0.274146	-0.160416	-0.353838	-0.348248	-0.517763	0.423484	-0.270162	0.159722	-0.420654	0.128217	-0.164028	0.341118
KEGG_DILATED_CARDIOMYOPATHY	-0.281011	0.0163234	-0.165429	0.346926	0.282365	-0.332963	0.0542628	0.241595	0.0503782	0.175922	-0.346988	0.180307	0.0169067	0.458364	0.0119536	-0.208255	-0.00190593	0.326851	-0.0122021	0.211612	0.189078	-0.148998	-0.446352	-0.0989812	-0.17427	0.00526317	-0.113904	0.495299	0.258176	-0.228489	0.178501	-0.294396	-0.407227	0.048	0.13337	-0.0832122	0.337374	-0.2834	-0.261094	-0.436803	-0.380844	-0.415733	0.468355	-0.340511	0.253964	-0.409364	0.199884	-0.192355	0.235695
KEGG_GLYCOLYSIS_GLUCONEOGENESIS	0.365386	0.0287093	-0.161147	-0.205297	0.380628	0.115345	0.44023	0.139164	-0.154971	-0.03652	-0.192692	-0.21013	0.24966	-0.234339	0.257443	-0.0138732	0.326029	-0.303287	0.00300943	-0.158862	-0.281083	0.181755	0.0796714	0.175416	0.0596394	-0.0336638	0.314863	-0.195954	-0.218271	0.272966	-0.341109	0.224723	0.0993916	0.230773	-0.0661761	0.128932	0.118605	-0.0807485	-0.0926456	0.240105	0.176505	0.0892792	-0.134273	0.140796	0.0606468	0.0279652	0.0925196	-0.0920665	-0.256667
KEGG_CITRATE_CYCLE_TCA_CYCLE	0.614862	-0.334326	0.38652	-0.503747	0.353318	0.289262	0.31779	0.120361	-0.315569	-0.375853	-0.149181	-0.176651	-0.245625	-0.613054	0.513634	0.221138	-0.112179	-0.346066	0.272778	-0.464563	0.220317	0.101718	0.437136	0.0457747	0.467369	0.192839	-0.0285869	-0.387092	0.0991656	0.15973	-0.401025	-0.206841	0.378752	-0.327576	-0.0788044	0.236118	-0.239736	0.379341	0.255993	0.713809	0.342359	0.510323	-0.328588	0.199334	0.044821	0.621132	0.164181	0.280722	-0.245124
KEGG_PENTOSE_PHOSPHATE_PATHWAY	0.353331	-0.054418	-0.00206132	-0.463923	0.520879	0.453897	0.406961	0.230589	0.23672	0.0612094	0.341232	-0.0526423	0.258308	-0.437913	0.404271	0.432941	0.265925	0.0928227	-0.137859	-0.448993	-0.0673628	0.20849	0.36089	0.456117	0.532363	0.110487	0.0362753	-0.470958	0.152959	0.500191	-0.295099	0.514358	0.258477	0.513608	0.0487404	0.470893	-0.250621	0.118341	0.125927	0.269168	0.49826	0.0200671	-0.383208	0.202907	0.224112	0.23823	-0.354494	-0.241483	-0.0256765
KEGG_PENTOSE_AND_GLUCURONATE_INTERCONVERSIONS	0.749474	-0.566805	-0.216656	-0.116431	0.462791	0.429878	0.582875	-0.317262	-0.342169	0.312642	-0.140047	0.362749	-0.0242637	-0.312375	-0.323589	0.335871	0.395135	0.631531	0.455359	-0.0464835	-0.0284665	0.45656	0.304625	-0.187788	0.651447	-0.261728	0.670589	-0.183644	0.442262	-0.186148	-0.461213	0.160806	0.460231	0.621718	0.127046	0.566084	0.312021	-0.242046	0.0166679	0.341822	0.491998	-0.211867	-0.395875	0.414435	0.247404	0.542015	0.299029	0.11586	-0.567868
KEGG_FRUCTOSE_AND_MANNOSE_METABOLISM	0.190988	0.0743607	-0.40003	-0.510683	0.492605	0.198179	0.47706	0.0601626	-0.248879	-0.10375	0.309373	-0.0982131	0.123103	-0.557447	0.358415	-0.0319968	0.382099	-0.181274	-0.0589566	-0.582543	-0.264472	0.315033	0.221175	0.445199	0.28998	-0.131068	0.156653	-0.622531	-0.0626722	0.576307	-0.0281027	0.492395	0.248621	0.336923	-0.261877	0.518244	-0.12096	0.127964	0.182371	0.295226	0.514171	0.148218	-0.107533	0.0237972	0.297485	0.142013	-0.55234	-0.289748	-0.188024
KEGG_GALACTOSE_METABOLISM	0.549028	0.1127	-0.125474	-0.474338	0.204211	0.373565	0.46786	0.445074	-0.342725	-0.289839	0.199308	-0.382499	-0.372312	-0.241974	0.0904611	-0.278277	-0.236754	-0.155203	-0.391611	-0.538279	-0.326684	0.420605	-0.0015029	0.285548	0.364284	-0.092776	0.284696	-0.455122	-0.371898	0.263437	-0.274143	0.455382	0.25015	0.336291	0.0108559	0.0789445	0.077207	0.339599	0.238043	0.363839	0.365019	0.189585	-0.139338	0.210075	0.183976	0.385218	-0.169371	-0.396746	-0.282461
KEGG_ASCORBATE_AND_ALDARATE_METABOLISM	0.673892	-0.632494	-0.0367124	-0.272007	0.451764	0.26919	0.48928	-0.274625	-0.192943	0.108895	-0.396431	0.280109	0.294737	-0.398125	-0.360421	0.183663	0.625972	0.455645	0.590738	-0.0983596	-0.209744	0.207203	0.348792	-0.438151	0.67789	-0.425956	0.765377	0.0197814	0.388863	0.139818	-0.514527	-0.116126	0.506513	0.487269	-0.00637001	0.532306	0.358878	-0.30207	-0.0141847	0.290208	0.430541	0.0437637	-0.425441	0.435287	0.189394	0.261431	0.187278	0.122721	-0.644323
KEGG_FATTY_ACID_METABOLISM	0.369296	-0.431491	0.225838	-0.117678	-0.229702	0.108974	0.453912	0.104168	-0.344524	-0.358758	0.181509	-0.326756	0.196337	-0.0282534	-0.0173702	0.177296	-0.117848	-0.0848217	0.336964	-0.144828	0.293055	0.43306	0.254554	-0.375532	0.119254	-0.404278	0.662273	-0.246593	0.0410456	-0.0757153	-0.263704	-0.0982571	0.231036	0.119085	0.164278	0.433298	0.202082	-0.374603	-0.093264	0.427112	0.333247	0.327437	-0.235239	0.268194	-0.13046	0.123441	-0.293609	0.216467	-0.271003
KEGG_STEROID_BIOSYNTHESIS	0.562403	0.217527	-0.00822409	-0.469081	0.320266	0.502252	0.232715	-0.347082	0.332531	0.208247	0.438581	-0.0253718	0.287967	-0.289227	0.0738938	-0.380004	0.432774	0.486122	0.511002	-0.249365	-0.296945	0.316763	-0.06495	-0.166079	-0.17914	0.142988	-0.393197	-0.434355	-0.091647	0.508066	0.449906	0.0384012	0.334196	0.725669	-0.310286	0.0172395	-0.315729	0.260092	0.0110528	0.112399	0.15226	-0.289057	-0.497068	0.43	-0.251683	0.0573633	0.282759	-0.471521	-0.656347
KEGG_STEROID_HORMONE_BIOSYNTHESIS	0.471362	-0.0395961	-0.252857	0.286165	0.331144	0.326648	0.338686	-0.423804	0.343936	0.53021	-0.2891	0.323483	0.311075	-0.299779	-0.0872987	0.252844	0.434123	0.49522	0.312238	0.0252084	-0.176732	0.0774346	0.0750435	-0.0762882	0.321008	-0.339416	0.432286	0.122355	0.275104	0.319293	-0.426018	-0.12282	0.113634	0.453508	-0.0743955	0.470676	0.379788	-0.258462	-0.0501566	0.378833	0.0444904	-0.0392468	-0.106594	0.147764	0.0769863	0.321451	-0.0248111	0.081677	-0.425581
KEGG_OXIDATIVE_PHOSPHORYLATION	0.551653	-0.464378	-0.351849	-0.348172	0.371703	0.315839	-0.0303051	0.0393997	0.400673	0.13841	0.437078	0.409126	0.292182	-0.563547	0.466342	-0.259798	0.541518	-0.358669	0.115971	0.241376	0.426864	0.244592	0.440973	0.369753	-0.109029	0.309474	-0.266635	-0.297512	-0.411322	0.253964	-0.347135	-0.0875082	0.463115	-0.0688019	-0.333569	-0.0734151	0.215771	-0.197567	0.285743	0.64848	0.249291	-0.0416091	-0.0944307	0.113056	0.208086	0.628079	-0.366927	-0.422993	-0.35454
KEGG_PURINE_METABOLISM	0.167119	-0.16742	0.194215	-0.145215	0.190235	0.243955	0.0366316	0.214116	-0.110478	0.0439571	0.188816	0.01894	-0.106679	-0.147243	0.188736	0.0573107	-0.0855723	-0.141852	-0.0497871	0.111751	0.176344	0.012085	0.267991	0.231651	-0.0580278	0.0322782	-0.194263	-0.336236	-0.0255563	0.0633309	0.125795	0.0595958	-0.1268	0.108444	-0.136787	0.0646244	-0.0333105	0.0381805	0.163124	0.349043	0.180746	0.0742171	-0.16009	0.076086	-0.0998649	0.135497	-0.164892	-0.0258778	-0.0539202
KEGG_PYRIMIDINE_METABOLISM	0.24956	0.0655017	0.0943186	-0.381044	0.153825	0.463788	-0.0290571	0.0806434	-0.078489	-0.0146211	0.464829	0.0611979	-0.0884203	-0.405719	0.224201	0.0896213	0.133399	-0.208402	-0.227219	0.0359365	0.237174	0.128836	0.429855	0.353753	-0.115338	0.189004	-0.25578	-0.587744	-0.0597462	0.284229	-0.23265	0.315205	0.0610839	0.0841765	-0.342981	0.0907579	-0.212863	0.177232	0.456073	0.443829	0.397905	0.0739185	-0.355512	0.0889012	-0.24088	0.361366	-0.261228	-0.0560144	-0.158725
KEGG_ALANINE_ASPARTATE_AND_GLUTAMATE_METABOLISM	0.234695	-0.36648	-0.189283	-0.0380546	-0.152756	0.00779349	0.338296	0.128531	0.266508	0.275895	0.188579	-0.105075	-0.282112	-0.349626	0.461018	0.134063	-0.0613629	0.119094	0.289143	-0.0681698	-0.205691	0.309503	-0.00877419	-0.0966135	0.200084	0.291512	0.000282184	-0.263278	0.176125	-0.113102	-0.310761	0.333859	-0.196657	0.164643	-0.0833568	0.371206	0.318094	-0.0862307	0.560467	0.206516	0.26202	0.0531178	-0.114973	-0.135326	0.00783453	-0.1223	-0.222493	0.0398649	-0.127383
KEGG_GLYCINE_SERINE_AND_THREONINE_METABOLISM	-0.0641961	-0.274283	0.332249	-0.0599238	0.165845	-0.223456	0.408623	-0.0830902	0.35091	0.113427	0.249492	0.403113	0.0143103	-0.295605	0.381732	-0.166862	0.0251454	0.0275128	0.332669	-0.298441	0.129485	0.0333473	0.0394233	-0.116745	0.23392	0.520571	0.253795	-0.299185	0.373498	0.225843	0.118484	0.0952009	-0.453221	-0.0739067	0.0549615	0.563118	0.279702	0.19273	0.171368	0.15988	0.0640319	-0.189097	-0.0433943	-0.351473	0.222225	-0.0328838	-0.024018	-0.192595	0.150487
KEGG_CYSTEINE_AND_METHIONINE_METABOLISM	0.10697	0.151897	0.335349	-0.53812	0.0571113	-0.0113635	0.0741058	0.142186	0.163996	-0.180442	0.115274	-0.0402415	0.0830063	-0.217754	0.316468	-0.19999	0.247651	-0.367261	0.168858	0.274445	0.0614979	-0.0388802	0.408529	0.0759648	0.0454583	0.0399975	-0.26349	-0.357368	-0.054951	0.0633569	0.102456	-0.0458444	-0.390917	-0.197083	0.0717984	-0.193751	-0.0962597	0.438375	0.336262	0.285876	0.226136	0.183102	-0.342377	-0.172258	-0.278635	0.191672	0.234339	-0.0346187	-0.317224
KEGG_VALINE_LEUCINE_AND_ISOLEUCINE_DEGRADATION	0.427416	-0.0899979	0.165752	-0.342884	-0.102308	-0.00659021	0.0938429	0.311361	-0.326814	-0.500245	0.160968	-0.438491	-0.0401132	-0.301721	0.0860352	-0.0884371	0.0356913	-0.121842	0.378589	-0.167212	0.177183	0.292388	0.517487	-0.444833	0.0383352	-0.292071	0.276637	-0.499413	-0.19766	-0.0931873	-0.0234711	0.226004	0.37235	-0.251462	0.100436	0.30807	0.412317	-0.0183832	-0.0170499	0.492917	0.551016	0.283547	-0.371701	-0.0312622	-0.201049	-0.0608878	0.00487167	0.304852	-0.384483
KEGG_LYSINE_DEGRADATION	-0.0441174	-0.0215827	0.316193	-0.198901	-0.161573	0.302359	-0.00626109	0.00861991	-0.332513	-0.39495	0.196026	-0.49224	-0.185003	0.0527241	-0.36568	0.250438	-0.336768	-0.223746	-0.261412	-0.0747363	0.215143	0.172506	0.164255	-0.147883	0.347682	-0.322385	-0.0635962	-0.408212	-0.0467517	0.0981199	0.042109	-0.192543	0.460608	-0.322496	0.031798	0.146314	-0.264564	0.320855	0.104723	-0.0783583	0.364271	0.266795	-0.188189	0.110241	-0.233692	0.0814392	-0.100047	0.3643	-0.101173
KEGG_ARGININE_AND_PROLINE_METABOLISM	0.474425	-0.537167	0.29825	-0.287748	0.224107	-0.0183003	0.417824	0.163912	0.370272	0.0208119	0.194391	0.168482	-0.128889	-0.198624	0.253566	0.0108208	0.157583	-0.186023	0.379771	0.181217	0.0838546	0.282576	0.0604984	-0.0611772	0.177303	0.379817	-0.162513	-0.384213	0.206453	0.371227	-0.349307	0.0197453	-0.317827	0.0920722	0.0853018	0.360717	0.0670289	0.302528	0.196696	0.391981	0.144486	0.20091	0.0171596	0.0923515	0.243036	0.146926	-0.171559	-0.0504648	-0.0893927
KEGG_HISTIDINE_METABOLISM	0.283778	-0.137809	0.124735	0.289643	0.107056	0.236119	0.00950993	-0.397071	-0.0119094	0.048624	-0.0869483	0.130672	0.190106	-0.071027	0.0908564	0.384207	-0.0603168	-0.16436	0.314951	0.142472	-0.00606228	0.190086	0.0212212	-0.00584379	0.111452	0.301836	0.335599	-0.104774	-0.0458717	0.0966804	-0.392596	-0.115676	0.0837648	0.291758	-0.195993	0.251492	0.323148	0.122016	0.00565903	0.223505	0.236732	0.190017	-0.0385038	0.406972	0.148137	-0.246619	0.163845	0.162012	-0.123199
KEGG_TYROSINE_METABOLISM	0.165564	-0.0778821	-0.111569	0.231364	0.100016	0.231995	0.253339	-0.192853	0.193269	0.150891	-0.183335	0.123631	-0.065704	0.0732176	0.177908	0.0626629	0.0949686	-0.138465	0.345175	0.217512	0.198135	-0.267338	-0.145176	0.269812	-0.0904922	0.288639	0.170453	0.00903649	0.0220639	0.200013	-0.289902	-0.236066	-0.102133	0.323887	0.102727	0.285543	0.26669	-0.0401852	-0.295561	-0.0517662	0.107333	-0.374001	0.222527	-0.139536	0.279589	-0.0200477	0.00196774	-0.118023	-0.0246723
KEGG_PHENYLALANINE_METABOLISM	0.256401	-0.0846105	-0.194522	-0.0290617	0.35904	0.286326	0.0966413	0.0549521	0.515371	0.0304233	-0.0199574	0.428257	0.209273	-0.14159	0.48226	-0.0510413	0.0955969	0.165965	0.335585	0.305569	-0.0281675	-0.0466762	-0.123225	0.325164	-0.10657	0.342826	0.345944	0.0825494	0.214512	0.105704	-0.411119	-0.0265669	-0.37202	0.286126	0.0977659	0.210378	0.257737	0.180797	-0.233735	0.0285847	0.0398664	-0.48085	0.19034	-0.269759	0.373267	-0.333636	0.0571124	0.0460482	0.0923852
KEGG_TRYPTOPHAN_METABOLISM	0.378027	-0.220934	0.125848	-0.0596725	0.154865	0.0389076	0.33273	0.0197507	-0.105136	-0.232823	0.0720227	-0.180089	0.203066	-0.118386	-0.140729	0.0713822	-0.0365511	0.0736152	0.265201	-0.1065	0.111343	0.315991	0.247448	-0.192424	0.318409	-0.0362379	0.469144	-0.134047	-0.179752	0.0514172	-0.0315679	-0.272117	0.160012	0.196454	0.301321	0.467547	0.418669	0.0778514	-0.0724165	-0.0468881	0.04129	0.0845439	-0.190813	-0.0669405	0.188489	-0.0570228	0.31923	-0.0132376	-0.185529
KEGG_BETA_ALANINE_METABOLISM	0.237103	-0.234167	0.307747	-0.149943	-0.0502326	0.455589	0.219056	0.0773055	0.073802	-0.129513	0.0513631	-0.189328	-0.0823365	-0.035641	0.00915876	0.291593	-0.129937	-0.230663	0.459429	-0.0880292	0.217851	0.0794977	0.19376	-0.291892	-0.23354	-0.0972169	0.386274	-0.178281	-0.24782	0.147375	-0.242197	0.148061	0.394335	-0.0958257	0.182233	0.135616	0.222206	-0.175666	0.0461568	0.115002	0.202519	0.157151	-0.0310716	-0.125774	0.0670542	-0.0275344	-0.136877	0.37362	-0.215988
KEGG_SELENOAMINO_ACID_METABOLISM	0.238236	0.491296	0.412441	-0.240653	0.0235308	-0.25629	0.195706	-0.377932	0.00850082	-0.239884	-0.023504	-0.163283	-0.349648	-0.30976	0.211227	0.290919	-0.0224758	-0.125855	0.00655981	0.0972873	0.256192	-0.212514	0.117355	-0.172013	0.26118	0.345754	-0.059539	-0.483686	0.159439	0.0249506	-0.162346	0.0833946	0.0412408	0.077652	-0.0465347	0.14587	-0.27177	0.382875	0.227293	0.393565	0.485674	0.270749	-0.340407	0.194117	-0.161752	0.32783	-0.200631	0.282839	-0.0711612
KEGG_GLUTATHIONE_METABOLISM	0.500324	-0.162427	0.10823	-0.423121	0.529805	0.19885	0.394818	0.106765	0.282049	0.287395	0.189634	0.366632	0.18794	-0.536318	0.214732	-0.0521125	0.297556	-0.0710726	-0.0719771	-0.118501	0.463157	-0.0735084	0.0945056	0.140464	0.417641	0.435758	0.13615	-0.332038	-0.0571506	0.377317	-0.392155	-0.115119	0.201982	0.189456	-0.188189	0.360023	0.0973556	0.132141	0.0499987	0.421595	0.351506	0.0845606	-0.234148	0.0041628	0.328955	0.225703	-0.19129	-0.311237	-0.0142841
KEGG_STARCH_AND_SUCROSE_METABOLISM	0.541199	-0.138106	-0.266849	-0.0808923	0.08372	0.088275	0.501406	0.176595	-0.411776	0.107692	-0.319407	0.0885428	0.00261522	-0.249194	-0.189373	0.0568259	0.268938	0.233298	0.144955	-0.276976	-0.211817	0.356625	0.253149	-0.00879382	0.375022	-0.447396	0.500838	-0.00187294	-0.00873536	-0.108215	-0.335808	0.190089	0.20146	0.376658	0.203082	-0.010243	0.27553	-0.0247497	0.103329	0.0767017	0.263953	0.0561059	-0.148484	0.354669	0.0171588	0.251416	0.18406	0.1481	-0.436271
KEGG_AMINO_SUGAR_AND_NUCLEOTIDE_SUGAR_METABOLISM	0.273516	0.0605461	-0.274589	-0.544987	0.273064	0.115654	0.275753	0.480517	-0.216896	-0.458794	0.263036	-0.251713	-0.103709	-0.458372	-0.0418527	-0.163914	-0.282755	0.330154	0.149354	-0.410967	-0.162076	0.44066	0.0642672	0.12046	0.431384	0.0470006	0.024835	-0.485967	-0.155856	0.215775	-0.138139	0.420024	0.366976	0.140414	0.0643298	0.205431	0.418577	0.219466	0.18626	0.0787329	0.388169	0.0530127	-0.0416479	0.184907	0.15956	0.230339	-0.201803	-0.441696	-0.0789244
KEGG_GLYCOSAMINOGLYCAN_BIOSYNTHESIS_CHONDROITIN_SULFATE	-0.393889	0.262409	-0.0969171	-0.154177	-0.0910143	-0.548857	0.266212	0.458089	-0.37648	-0.266696	0.199037	0.30976	-0.0699232	-0.354903	0.333368	-0.214662	0.223319	0.419171	-0.29959	0.129684	0.0337847	-0.25283	-0.626169	0.299838	0.548848	-0.0965843	-0.472108	-0.268447	-0.247334	-0.479504	-0.123923	0.0184064	0.408411	0.0973669	0.314714	0.219584	0.0112218	-0.251724	-0.180057	-0.491309	0.291576	-0.142369	0.455445	-0.140585	0.537727	-0.212185	-0.376973	0.296331	0.555155
KEGG_GLYCOSAMINOGLYCAN_BIOSYNTHESIS_HEPARAN_SULFATE	-0.424372	-0.0597717	0.137657	-0.257727	-0.293166	-0.381338	0.454942	0.184308	-0.297889	-0.393565	0.0545738	-0.123708	-0.306634	-0.143924	-0.139983	-0.0152972	-0.161012	0.326212	-0.149775	0.0269384	0.0627469	-0.131972	-0.33616	-0.135353	0.214976	-0.0823423	-0.269514	0.063675	-0.186243	0.0314275	0.148375	-0.177761	0.344213	-0.0991096	0.346094	-0.0158451	-0.0969675	-0.331353	-0.00951325	-0.386471	0.197917	0.296703	0.360537	-0.108766	0.27572	0.221678	-0.337874	0.0602584	0.228427
KEGG_INOSITOL_PHOSPHATE_METABOLISM	-0.243406	-0.0704227	0.0411527	0.230191	-0.235624	0.019012	-0.141873	0.137091	-0.313844	-0.183629	-0.081764	-0.0624299	-0.0854178	0.157627	-0.0743986	0.294071	-0.354699	-0.0603895	-0.196421	-0.393138	0.014063	-0.162161	-0.0308224	-0.270525	-0.00812795	-0.220195	0.034214	0.0107338	0.0683543	-0.266979	-0.00517723	0.189087	0.35632	-0.420998	0.33482	-0.300081	-0.0995253	0.0458384	0.259237	-0.203783	0.372353	0.162828	0.138332	0.167911	-0.25449	-0.122287	-0.1979	0.354351	0.208198
KEGG_PYRUVATE_METABOLISM	0.424459	-0.135509	0.139167	-0.278715	0.299992	0.105237	0.192523	-0.00694068	-0.0602872	-0.107261	-0.113316	-0.159892	0.205536	-0.123749	0.423472	-0.0135804	0.389792	-0.327692	0.103393	-0.0736979	-0.194787	-0.0706256	0.382539	-0.0739472	-0.000926327	0.123795	0.180582	-0.203913	-0.290799	0.201235	-0.283465	-0.0801042	0.169806	0.147322	-0.209961	0.0557887	-0.141211	0.0838259	-0.137119	0.534585	0.0484729	0.147005	-0.186941	0.294016	-0.243706	0.466803	0.112233	0.173961	-0.47428
KEGG_GLYOXYLATE_AND_DICARBOXYLATE_METABOLISM	0.349323	-0.38255	0.174118	-0.521864	0.214669	0.455008	0.348692	-0.0508249	-0.419112	-0.413886	0.517239	-0.341816	-0.335963	-0.553292	0.514736	0.427788	-0.124973	-0.534237	0.560403	-0.440841	0.245071	0.464485	0.603114	0.315049	0.335068	-0.114992	-0.275166	-0.437091	0.112607	-0.0411379	-0.531775	0.394604	-0.220694	0.0247673	0.106416	0.443072	-0.23059	0.221151	0.527466	0.673249	0.472723	0.265051	-0.329619	-0.0866108	-0.0662728	0.484558	-0.163962	0.301411	-0.362287
KEGG_PROPANOATE_METABOLISM	0.443169	0.164008	0.464245	-0.128118	-0.0623228	0.239667	0.315241	0.205578	-0.30914	-0.161471	-0.221088	-0.374893	-0.220598	0.0958186	-0.188574	0.0142177	0.130409	-0.45621	0.405853	-0.168756	-0.0880686	0.306062	0.351969	-0.298102	-0.148192	-0.238636	0.369595	-0.338317	-0.237613	0.243997	-0.232879	-0.293144	0.468871	-0.176399	0.188182	0.193501	0.373528	0.0109769	-0.210226	0.312358	0.130055	0.370644	-0.184409	0.061749	-0.36481	0.19334	0.470451	0.163783	-0.469693
KEGG_BUTANOATE_METABOLISM	0.511071	-0.225957	0.135217	-0.165368	0.080567	0.504629	0.311458	0.0842215	-0.245607	-0.277472	0.0199658	-0.330207	-0.138074	-0.416267	-0.225495	0.0514566	-0.223397	-0.358531	0.342686	-0.259945	-0.0323696	0.509534	0.524824	-0.376872	-0.251508	-0.0131452	0.323048	-0.244909	-0.0211912	0.114291	-0.262002	0.166542	0.47012	0.258153	-0.0809908	0.299058	0.235154	-0.226227	-0.0422923	0.513981	0.42312	0.223831	-0.391706	-0.0996744	-0.422509	0.409776	0.106523	0.191598	-0.542537
KEGG_ONE_CARBON_POOL_BY_FOLATE	0.124429	0.304466	0.442737	-0.187282	0.24841	0.47011	-0.092844	0.200678	-0.0543284	-0.140336	0.475553	-0.327182	0.287926	-0.266783	0.39077	0.0524581	-0.084472	-0.627522	-0.260681	-0.0146774	0.0666655	-0.247069	0.36499	0.41965	-0.128315	0.243557	-0.321665	-0.701171	0.201818	0.252582	-0.115483	0.470185	-0.185913	0.184263	-0.14291	0.165855	-0.298226	0.359661	0.67392	0.606799	0.444256	-0.0801167	-0.627143	-0.178304	-0.378392	0.358607	-0.213298	-0.18443	-0.267182
KEGG_RETINOL_METABOLISM	0.484064	-0.202974	-0.00595187	0.276196	0.308284	0.174589	0.500791	-0.464369	0.312232	0.43954	-0.56708	0.239978	0.320751	0.0605768	-0.207027	0.269197	0.243514	0.287099	0.403033	0.0215456	-0.0421776	-0.0111478	-0.00488012	-0.158763	0.307222	-0.11724	0.598268	0.227681	0.0400189	0.335468	-0.547451	-0.374322	0.330328	0.420677	0.052649	0.404803	0.386185	-0.349516	-0.171667	0.205893	-0.156865	0.229765	-0.157749	0.41872	0.225807	0.326619	0.0906484	0.022184	-0.578198
KEGG_PORPHYRIN_AND_CHLOROPHYLL_METABOLISM	0.442234	-0.287816	-0.236241	-0.079807	0.152502	0.198362	0.241502	-0.0342892	0.14663	-0.222232	0.022665	0.136558	-0.028202	-0.487018	0.0288557	0.202923	0.263341	0.340819	0.255558	-0.0553784	-0.161056	0.342932	0.387322	0.212596	0.488436	0.115778	0.33185	-0.191015	0.0879201	0.217718	-0.224845	0.0826015	0.433178	0.20455	-0.104891	0.320277	0.0880703	-0.200552	0.138891	0.22073	0.484164	-0.135918	-0.0535501	0.248457	0.422732	0.354277	-0.0175444	-0.23189	-0.270852
KEGG_NITROGEN_METABOLISM	0.40917	-0.307953	0.10419	0.0610189	0.0129227	-0.339269	0.548419	0.27597	-0.271042	-0.338661	-0.246667	-0.0835606	-0.486804	-0.1619	-0.332872	-0.0288879	0.340996	-0.237248	0.430781	-0.299228	0.251743	0.428117	-0.0551455	-0.204044	-0.266248	0.150726	0.230687	-0.449689	0.122353	0.199407	0.0117763	0.394506	-0.23608	0.407808	-0.330959	0.478743	0.432216	0.250115	0.421438	0.315453	0.224128	0.444465	-0.236953	0.365912	-0.415111	-0.183928	0.0335202	0.0251987	-0.205392
KEGG_METABOLISM_OF_XENOBIOTICS_BY_CYTOCHROME_P450	0.652855	-0.224412	-0.144707	0.215012	0.493961	0.230143	0.535962	-0.314014	0.311088	0.438287	-0.43832	0.389696	0.380945	-0.249341	-0.106388	0.202642	0.375857	0.207732	0.402663	0.097641	0.172548	0.188578	-0.168314	-0.0402962	0.448362	-0.0109702	0.584931	0.0551573	0.103517	0.173721	-0.586423	-0.389517	0.27844	0.521563	0.0263252	0.360711	0.398409	-0.232853	-0.226786	0.131057	-0.130546	0.15295	0.0234663	0.267972	0.306516	0.146346	0.165436	0.0202224	-0.40479
KEGG_DRUG_METABOLISM_CYTOCHROME_P450	0.628447	-0.283017	-0.00484628	0.299959	0.425851	0.175424	0.480363	-0.314468	0.294954	0.386316	-0.462115	0.422874	0.292189	-0.1661	-0.108854	0.196593	0.245731	0.122691	0.47367	0.0205436	0.136887	0.260363	-0.142869	-0.0621048	0.444361	0.0727095	0.571118	0.184433	0.0262206	0.226947	-0.565784	-0.466406	0.28421	0.509733	0.0504259	0.30567	0.397692	-0.296129	-0.312619	0.156667	-0.188942	0.181579	0.100655	0.257695	0.332668	0.110202	0.162326	-0.0501851	-0.400034
KEGG_DRUG_METABOLISM_OTHER_ENZYMES	0.528404	-0.249592	0.0557644	0.0691721	0.306582	0.299136	0.376581	-0.317424	0.207604	0.34586	-0.339346	0.219689	0.268201	-0.0340374	0.122785	0.190457	0.456416	0.347331	0.236595	0.179983	-0.085986	-0.0613453	0.153503	0.162726	0.373419	-0.0429721	0.413682	-0.232488	0.13283	0.298273	-0.492845	-0.0133221	0.223795	0.326908	-0.12011	0.283172	0.0492094	-0.276385	0.165073	0.355168	0.086028	-0.0720651	-0.192174	0.283222	0.280243	0.446788	0.0649946	-0.0618493	-0.509063
KEGG_BIOSYNTHESIS_OF_UNSATURATED_FATTY_ACIDS	0.405966	0.216197	0.263849	-0.309639	0.143278	0.150327	0.0699115	0.35223	-0.310556	-0.474593	0.0639059	0.0755599	-0.021848	-0.278454	-0.101836	-0.18411	-0.42738	0.145273	0.308926	-0.449157	-0.184563	0.235814	-0.120967	-0.268908	0.500221	-0.000157639	0.436452	-0.351279	-0.256833	0.296454	-0.12174	-0.208379	0.142474	0.261627	-0.284079	-0.271097	0.297043	0.395303	-0.173212	-0.0691792	0.25838	-0.521975	0.0192889	-0.438861	-0.150875	0.457084	0.256342	-0.0524963	-0.00262946
KEGG_ABC_TRANSPORTERS	-0.138838	-0.145715	0.0305068	0.364811	-0.216861	-0.0378807	0.140562	-0.168368	-0.208979	-0.125276	-0.211129	-0.00962864	-0.358511	0.122877	-0.249099	-0.0605365	-0.466185	0.0533033	-0.284731	-0.300419	-0.111138	0.0326373	-0.0662628	-0.305814	0.117085	-0.267396	0.382166	0.300313	-0.0109613	-0.0229216	0.0794674	-0.0387482	0.248864	-0.123139	0.39233	0.154405	-0.206939	-0.0691244	-0.140902	-0.0676557	-0.453275	-0.131911	0.102415	0.332945	0.0526264	0.104899	-0.0222158	0.285426	0.0232295
KEGG_RIBOSOME	0.461619	-0.690791	-0.276929	0.349384	0.841948	0.358175	-0.344148	-0.308186	0.521716	0.645361	0.0391251	0.216734	0.60545	-0.596992	0.597786	0.473156	0.719373	-0.677143	0.671129	0.417114	0.00809449	-0.0142839	0.157707	0.682528	-0.461857	-0.174293	-0.388361	-0.377257	-0.500957	0.0637572	-0.69255	0.829176	-0.761722	-0.433698	-0.701972	-0.439892	0.502249	0.236752	0.725886	0.833771	-0.56174	-0.611633	0.183667	-0.649596	0.532687	0.20776	0.00213647	-0.0153302	0.249844
KEGG_RNA_DEGRADATION	0.16299	-0.139328	0.355903	-0.510535	-0.102807	0.349983	-0.439512	0.21096	-0.0277389	-0.384929	0.278041	0.0459625	0.0171527	-0.172556	0.143222	-0.121239	-0.178191	-0.456179	-0.293732	0.226692	0.0769228	0.0273324	0.432927	-0.0721915	0.0553321	-0.167122	-0.145617	-0.49456	-0.222749	0.0456656	0.116418	0.369327	-0.100557	-0.0709944	-0.176652	-0.363609	-0.208851	0.524195	0.533871	0.434082	0.398204	0.0507658	-0.51435	0.0375567	-0.516712	0.122374	0.205339	-0.153077	-0.229629
KEGG_RNA_POLYMERASE	0.11308	-0.0894522	0.352491	-0.537644	0.308449	0.35731	-0.262925	-0.148879	-0.0453922	-0.110703	0.572456	-0.0571985	-0.301038	-0.325092	0.0412265	0.260832	0.187191	-0.40384	-0.157107	0.000302629	0.111113	0.0738682	0.377472	0.372383	-0.14668	0.267112	-0.630199	-0.677273	-0.190413	0.284572	0.103324	0.221114	-0.346756	-0.212225	-0.513123	0.0167057	-0.444904	0.257473	0.61618	0.43189	0.264733	0.274637	-0.0584472	-0.245435	0.0140378	0.398257	-0.135507	0.0980419	0.141131
KEGG_DNA_REPLICATION	0.367168	0.259382	0.414592	-0.158923	-0.102477	0.705915	-0.103972	-0.0619917	0.0684798	-0.0598303	0.702602	0.265824	0.303842	-0.362848	0.535059	-0.356038	0.181338	-0.543886	-0.5965	-0.00417323	0.39801	-0.322995	0.428275	0.579974	-0.0300218	0.473403	-0.326988	-0.595831	0.155972	0.309585	0.0739807	0.216003	0.178485	0.00404126	-0.573597	0.278685	-0.404263	0.462805	0.571972	0.504827	0.223841	-0.0870771	-0.633004	-0.292687	-0.390728	0.324257	-0.0805645	0.287078	-0.286485
KEGG_SPLICEOSOME	0.0792459	0.268753	0.393368	-0.449385	0.094641	0.460375	-0.541329	-0.161554	0.287933	-0.231375	0.479761	0.0432602	0.171291	-0.475367	-0.25007	-0.0476712	0.181939	-0.511194	-0.388488	0.429477	-0.180277	-0.0274006	0.208627	0.234184	0.0256403	0.259339	-0.407879	-0.580214	-0.249369	-0.162237	-0.0908021	0.411993	0.101651	-0.0394127	-0.457162	-0.367302	-0.36271	0.527446	0.571216	0.471592	0.202045	-0.0796065	-0.421249	0.0509674	-0.398414	0.279078	0.180071	0.0256641	-0.0683088
KEGG_PROTEASOME	0.451798	-0.318457	0.0018791	-0.63567	0.332194	0.613483	-0.0443696	0.465956	0.483771	0.243818	0.673886	0.220624	0.45722	-0.732101	0.305696	-0.523059	0.0272735	-0.400256	-0.382926	0.344943	0.0484985	0.167503	0.431477	0.582295	0.390631	0.496546	-0.367571	-0.658059	-0.327072	0.400741	-0.527727	0.382838	0.506761	0.000289637	-0.353211	-0.396368	-0.0197818	0.54751	0.620236	0.638612	0.38854	-0.209208	-0.422195	0.57084	-0.382055	0.532812	-0.0709765	-0.3641	-0.242074
KEGG_PROTEIN_EXPORT	0.461022	-0.143683	-0.31766	-0.532558	0.283025	0.345492	0.412943	0.324929	0.405366	-0.138936	0.537266	-0.073441	0.467601	-0.433055	-0.405927	-0.665671	0.315086	0.120926	0.632317	0.363383	-0.172259	0.557926	0.398809	-0.150694	-0.134305	0.175586	-0.407275	-0.709271	-0.451981	-0.124485	0.544396	0.673679	0.30216	-0.152789	-0.0954826	-0.69446	0.551732	0.197997	0.522795	0.597437	0.37544	0.0577787	-0.55186	0.625453	-0.641315	0.51191	0.113223	-0.471171	-0.651922
KEGG_PPAR_SIGNALING_PATHWAY	0.135225	-0.242716	0.148803	-0.192366	0.259313	-0.206994	0.402242	0.0610316	-0.179387	0.0617265	-0.215767	-0.154004	0.209798	0.062966	0.326988	0.0852128	-0.19423	0.287562	0.161759	-0.335084	-0.221801	-0.0160476	-0.131861	-0.168416	0.181917	0.115042	0.395102	0.0141399	0.10318	0.164727	-0.0214312	-0.106864	-0.208832	0.0223322	0.0107299	0.238827	0.311465	-0.182692	-0.406168	0.364827	-0.157331	-0.0059463	0.140275	0.112559	0.251838	0.255855	-0.0204975	-0.187534	-0.22977
KEGG_BASE_EXCISION_REPAIR	0.246735	0.19936	0.279005	-0.313396	0.191673	0.523824	0.063615	-0.283091	0.00806585	-0.390901	0.562468	0.279502	-0.00488875	-0.444318	0.278844	0.392399	0.155951	-0.198417	-0.449022	-0.241251	0.140533	0.0869643	0.469311	0.495839	0.297222	0.335273	-0.241508	-0.652009	0.0289097	-0.168654	0.0910115	0.368063	0.342008	0.275003	-0.27238	0.310651	-0.567078	0.300767	0.445268	0.473958	0.311154	0.0145275	-0.479481	0.150404	-0.117616	0.322883	-0.420194	0.186343	-0.0726546
KEGG_NUCLEOTIDE_EXCISION_REPAIR	-0.00391974	0.18448	0.0269701	-0.348924	-0.187804	0.584239	-0.516596	-0.0569071	-0.0971733	0.12739	0.694757	-2.79578e-06	-0.00880596	-0.312738	0.275062	-0.109008	-0.0748667	-0.439778	-0.215208	0.0182922	0.107085	-0.000699156	0.359444	0.257863	0.0261936	0.0900766	-0.372228	-0.472582	-0.0280363	0.180271	-0.191433	0.28702	0.290142	-0.381078	-0.405116	-0.265037	-0.126993	0.304874	0.590917	0.39299	0.22246	0.0106036	-0.536077	0.0408414	-0.520689	0.35056	0.0911703	0.0961613	-0.31432
KEGG_MISMATCH_REPAIR	0.275133	0.0458301	0.326595	-0.0852246	-0.317066	0.570832	-0.134644	-0.145457	-0.288986	-0.23434	0.698168	-0.0785881	0.142701	-0.474354	0.181846	-0.374783	0.0285085	-0.493147	-0.374435	-0.11328	0.115433	0.0560599	0.21496	0.389315	0.0359719	0.134439	-0.0720167	-0.545468	0.104309	0.159103	-0.0534781	-0.00120113	0.379142	-0.0267187	-0.370172	0.135668	-0.287666	0.208949	0.637292	0.29735	-0.0706924	-0.256461	-0.624956	-0.214784	-0.487032	0.18893	0.0517344	0.356235	-0.346428
KEGG_HOMOLOGOUS_RECOMBINATION	0.316608	0.22821	0.522943	0.16507	-0.40457	0.634994	-0.272043	-0.283038	-0.358311	-0.154945	0.672153	-0.041429	-0.0853172	-0.159323	0.416248	-0.386938	0.136778	-0.367335	-0.648183	0.082948	0.109187	-0.550012	0.340357	0.380666	0.0429572	0.260191	0.0364681	-0.5651	-0.143047	0.0312921	-0.145374	0.120965	0.182113	-0.0742942	-0.264089	0.255637	-0.49571	0.449377	0.519996	0.485375	0.0308387	0.0935041	-0.643203	-0.211175	-0.401873	0.00707515	0.128645	0.310303	-0.393461
KEGG_MAPK_SIGNALING_PATHWAY	-0.249717	-0.005546	-0.183267	-0.092339	0.00862119	-0.125475	-0.0224119	0.27928	-0.0352832	-0.124245	-0.0606787	0.0703214	-0.0393064	-0.0764342	0.226744	-0.0333147	-0.234033	0.149902	-0.0327285	-0.20011	-0.0126625	0.0409183	-0.119319	0.0566832	0.106152	-0.0748042	-0.0398357	0.147184	-0.0977572	-0.116116	0.0357534	0.0458894	-0.141224	-0.0509429	0.00180957	0.108907	0.0449244	-0.0235639	-0.0376212	-0.216967	0.0379749	-0.192541	0.276766	-0.172555	0.258827	-0.139806	-0.075016	-0.0120031	0.276548
KEGG_ERBB_SIGNALING_PATHWAY	-0.225726	0.093353	-0.182643	-0.0828395	-0.207682	-0.117157	0.0798433	0.283782	-0.0993749	-0.272957	-0.0490451	-0.0647499	-0.125433	-0.193784	0.125976	0.0453013	-0.337628	0.226632	-0.142689	-0.298493	-0.0845474	0.0975182	-0.0696008	0.0209187	0.23175	-0.0985497	-0.179141	-0.18411	-0.240581	0.215669	-0.0634882	0.128403	0.057151	-0.11419	0.0135908	-0.189214	0.0905198	0.0317352	0.0503663	-0.0349312	0.242154	0.17493	0.0600122	0.116565	-0.00202334	-0.180156	-0.250776	-0.0187825	0.185828
KEGG_CALCIUM_SIGNALING_PATHWAY	-0.0283657	-0.21788	-0.163044	0.365353	0.226502	-0.169541	0.176757	0.236369	-0.0787754	0.132791	-0.301105	0.079849	-0.127308	0.360423	0.0709828	-0.133146	0.171238	0.109672	0.209098	0.0412111	0.1596	-0.159604	-0.351097	-0.270016	-0.19878	-0.180587	0.141257	0.423061	0.118551	-0.129911	0.102597	-0.378773	-0.114352	-0.0758951	0.198442	-0.263925	0.325594	-0.220377	-0.213647	-0.290371	-0.377503	-0.224363	0.352957	-0.256471	0.260285	-0.248654	0.0432006	-0.00822638	0.213693
KEGG_CYTOKINE_CYTOKINE_RECEPTOR_INTERACTION	0.0750817	-0.216608	-0.295488	-0.0335978	0.107203	-0.406517	0.329869	0.307551	-0.307402	-0.134412	0.113246	0.137461	0.105785	-0.344905	0.412202	-0.489332	0.0756378	0.291197	-0.173582	-0.227491	0.20589	0.0769502	-0.295196	0.0261713	0.137894	-0.277499	0.298612	0.146375	-0.413316	-0.198877	-0.0678859	-0.262707	-0.268328	0.0877785	-0.0274969	0.279038	0.35901	-0.0786923	0.0161144	-0.21488	-0.0756792	-0.207616	0.129095	-0.413291	0.492945	-0.349759	0.00512202	-0.255194	0.345789
KEGG_CHEMOKINE_SIGNALING_PATHWAY	-0.0322717	-0.251789	-0.202014	-0.104577	-0.158588	-0.234993	0.158102	0.39896	-0.250464	-0.319364	0.110535	0.0226741	-0.0805178	-0.324376	0.342362	-0.394155	0.00355432	0.217213	-0.278485	-0.33744	0.274868	-0.144457	-0.0882027	-0.113959	0.221601	-0.149602	0.2767	0.121106	-0.315382	-0.252016	0.0986647	-0.268213	0.00158431	-0.217303	0.0738694	0.203093	0.242239	-0.0135378	0.00893182	-0.166713	0.175815	-0.0396491	0.158995	-0.284875	0.411256	-0.271194	-0.159601	-0.0670098	0.366261
KEGG_PHOSPHATIDYLINOSITOL_SIGNALING_SYSTEM	-0.17619	-0.0935521	0.0310672	0.264	-0.240655	0.0803176	0.0250398	0.152718	-0.34151	-0.184171	-0.0878422	-0.210628	-0.198596	0.27644	-0.0756707	0.293346	-0.403319	-0.178532	-0.281773	-0.472629	0.109346	-0.0704822	-0.149018	-0.289247	-0.11431	-0.321839	-0.0268792	0.144584	-0.0629938	-0.373747	-0.0861776	0.193976	0.283318	-0.415748	0.262294	-0.312939	-0.0287942	0.0325629	0.297865	-0.202168	0.283424	0.146357	0.233883	0.132925	-0.139133	-0.0934206	-0.191731	0.368209	0.109689
KEGG_NEUROACTIVE_LIGAND_RECEPTOR_INTERACTION	0.0998542	-0.187986	-0.0539594	0.312722	0.246337	-0.374457	0.361399	-0.0293488	0.0397527	0.245468	-0.380133	0.191437	-0.0365616	0.262555	0.0680159	-0.338948	0.28185	0.154103	0.319786	0.139233	0.160155	-0.120106	-0.334449	-0.0765477	-0.220775	-0.093058	0.158363	0.496043	0.0723555	0.0393876	0.312961	-0.451572	-0.331085	0.149532	0.274008	0.180771	0.337697	-0.314864	-0.398919	-0.259461	-0.475876	-0.249153	0.355991	-0.294039	0.339437	-0.192022	0.142292	-0.131836	-0.01241
KEGG_CELL_CYCLE	-0.198161	0.089908	0.167871	-0.342478	-0.0980342	0.353804	-0.295883	0.0828101	-0.279213	-0.0410753	0.512873	0.192347	0.231608	-0.384085	0.107155	-0.166732	-0.0812174	-0.256086	-0.493482	-0.0591884	0.235232	-0.335436	0.279359	0.220113	0.0665588	0.0592194	-0.365017	-0.496374	0.134347	0.213741	0.307424	0.276569	-0.052364	-0.341356	-0.348493	0.0351512	-0.337573	0.43008	0.432299	0.360345	0.359161	0.0645922	-0.508453	-0.113758	-0.357568	0.175597	-0.0718239	0.132346	-0.232648
KEGG_OOCYTE_MEIOSIS	0.103324	-0.121342	0.0976774	-0.249056	-0.0690158	0.28927	-0.122634	0.256779	-0.106205	-0.0891849	0.101072	0.0666289	0.0410854	-0.076208	0.0392933	-0.106064	-0.151663	-0.0785325	-0.171073	0.0541944	0.157079	-0.0662102	0.28157	0.113213	0.105188	0.0430873	-0.136348	-0.1504	0.0106908	0.165621	0.231807	-0.0818314	-0.116321	-0.25974	-0.0630198	-0.148768	0.0615949	0.35478	0.189465	0.269279	0.213308	-0.0191492	-0.249428	0.0745886	-0.341098	0.158444	0.0916078	0.0735589	-0.142563
KEGG_P53_SIGNALING_PATHWAY	0.0761636	-0.146917	-0.289283	-0.143288	-0.0729807	0.0380781	-0.116021	0.234271	-0.243481	-0.0737857	0.190816	0.259158	0.36282	-0.38101	0.0914779	-0.0620623	0.0985886	-0.12098	-0.261964	0.0202494	0.281552	-0.0259772	0.0839917	-0.274751	0.0819461	-0.251683	0.0189844	-0.372401	-0.033073	-0.090948	-0.11636	0.303482	-0.230818	0.102535	-0.115166	-0.200044	-0.0236867	0.048439	0.436598	0.409511	0.439913	0.247359	-0.361242	-0.151509	-0.307161	-0.0156142	-0.187865	-0.229071	0.0132802
KEGG_UBIQUITIN_MEDIATED_PROTEOLYSIS	-0.0837796	0.0133867	0.0928003	-0.389101	-0.41192	0.250912	-0.358919	0.270805	-0.171809	-0.323153	0.39677	-0.0141239	-0.095717	-0.160731	0.0233949	0.0260339	-0.447859	-0.0234953	-0.347361	-0.189705	0.150583	0.0265578	0.170282	-0.0180816	0.290785	-0.0418546	-0.28567	-0.333065	-0.210981	-0.0764487	-0.0619439	0.273372	0.325012	-0.216332	-0.197567	-0.401788	-0.159324	0.367722	0.386072	0.234973	0.427645	0.278321	-0.323162	0.104219	-0.376255	0.27301	0.0282999	0.0570945	-0.0232224
KEGG_REGULATION_OF_AUTOPHAGY	-0.233274	-0.416878	-0.307164	-0.0484712	-0.275353	-0.440698	0.0564886	0.381958	0.0323604	-0.0749871	-0.164754	-0.240277	0.204329	0.219288	-0.267873	-0.414277	-0.245802	-0.16471	0.448606	0.249703	0.316935	0.125366	0.123942	0.184003	0.0717887	-0.044897	0.19721	0.457173	-0.481487	-0.0690577	0.13709	-0.13978	0.0775296	-0.335675	0.142431	-0.269892	0.409306	-0.387357	-0.398565	-0.110354	0.198153	0.147121	0.338496	0.163427	0.063869	0.144356	-0.0639675	-0.127636	-0.0197185
KEGG_ENDOCYTOSIS	-0.0684565	0.0468237	-0.244085	-0.225786	-0.22976	-0.00356767	0.095117	0.151081	0.00608079	-0.29071	0.182609	-0.105322	-0.0948824	-0.246714	-0.120326	0.0337066	-0.37487	0.214315	-0.139458	-0.240466	0.197218	0.0175822	0.0452725	0.0614191	0.212194	-0.0652893	-0.150768	-0.311605	-0.190598	0.0183529	-0.187916	0.145198	0.22646	-0.0423408	0.103106	-0.0165199	-0.191418	0.114946	0.153871	-0.0735051	0.24039	0.19771	0.114709	0.0684734	0.00315703	-0.0799978	-0.1637	0.0601919	0.290107
KEGG_PEROXISOME	0.328498	0.127061	-0.0120966	-0.174235	0.00534558	0.173918	0.142417	-0.0117381	-0.0413539	-0.152983	0.136687	-0.0134609	-0.0590028	-0.408596	0.00576362	0.248675	-0.354955	0.0892945	0.211877	-0.286976	0.1353	0.143272	0.322783	-0.278691	0.391612	0.159043	0.34803	-0.26729	0.233535	-0.0533887	-0.351602	-0.0401723	0.432193	0.128232	-0.0494599	0.36419	-0.0157797	-0.00566179	0.250646	0.441808	0.292491	0.318374	-0.260906	0.0977549	-0.0538707	0.402987	-0.18938	-0.194292	-0.0875353
KEGG_MTOR_SIGNALING_PATHWAY	-0.479662	0.118425	-0.0696958	-0.150141	-0.316469	-0.196702	-0.16212	0.181596	-0.350877	-0.366587	0.155232	-0.0647202	-0.211863	-0.0122674	0.0729622	0.294616	-0.344399	0.128494	-0.196803	-0.378154	0.366133	0.220428	0.133529	-0.0496907	0.258154	-0.1628	-0.0889512	-0.112418	-0.107631	-0.206687	0.044022	0.151699	-0.0362409	-0.296066	0.337586	0.0325082	-0.14922	-0.0869054	0.342811	-0.16156	0.298169	0.00225241	0.165537	-0.116408	0.0654439	-0.226771	-0.411811	0.218453	0.218704
KEGG_APOPTOSIS	-0.16302	-0.143093	-0.321588	-0.0867138	-0.345775	0.0186484	0.000670033	0.38332	-0.435309	-0.224644	0.316474	-0.0559966	0.046788	-0.31643	0.368897	-0.0265093	-0.229572	0.140989	-0.415302	-0.299142	0.277797	0.252615	-0.0803752	-0.0975614	0.0321202	-0.476531	0.237299	-0.221653	-0.277807	-0.313734	-0.263574	0.241652	0.106318	-0.0198631	0.0620643	-0.0372549	-0.0189938	-0.0330289	0.362594	-0.173597	0.423455	0.237879	-0.124907	-0.0200772	0.144416	0.052638	-0.431641	-0.195691	0.122759
KEGG_VASCULAR_SMOOTH_MUSCLE_CONTRACTION	-0.147605	-0.308047	-0.108876	0.268836	0.21524	-0.252386	-0.0103021	0.222581	-0.105774	0.0820368	-0.13711	0.239652	-0.0112292	0.381009	0.00607408	-0.051271	0.00291153	0.191647	-0.0120874	-0.0230013	0.0350352	-0.268244	-0.259613	-0.173826	-0.109304	-0.115527	-0.053152	0.386718	-0.0231625	-0.099232	0.111718	-0.219216	-0.0226082	-0.196522	0.0363737	-0.147023	0.26798	-0.095649	-0.266688	-0.190257	-0.25331	-0.267076	0.36793	-0.0582021	0.118356	-0.218819	-0.215991	0.0525189	0.168671
KEGG_WNT_SIGNALING_PATHWAY	-0.323862	0.084219	-0.153174	0.0259979	-0.175184	-0.0485618	-0.101085	0.172532	-0.0267092	0.0464802	-0.0189551	-0.0269953	0.0259884	-0.00442524	-0.15434	0.17381	-0.0983541	0.110224	-0.0318334	-0.0740971	0.0203206	-0.0357735	-0.157956	-0.0539744	-0.0862237	-0.140065	-0.100846	0.155963	0.172755	0.138093	-0.0791488	-0.146796	-0.0688967	-0.0390248	0.163126	-0.0770125	0.0140731	-0.0788182	-0.134847	-0.0543605	0.236286	-0.0771121	0.168163	0.112881	-0.0971014	-0.154158	-0.128769	0.131704	0.149657
KEGG_DORSO_VENTRAL_AXIS_FORMATION	-0.151633	0.375985	-0.209861	0.274644	-0.0238259	0.211995	-0.166816	-0.0621757	-0.0864473	0.155287	-0.0392088	0.118201	-0.150739	0.103757	0.225899	0.441875	-0.2444	0.295323	-0.315003	-0.383223	0.108708	0.0121496	0.158721	0.0997601	0.336524	0.0287182	-0.368354	-0.0318964	-0.0576871	-0.0536768	-0.141566	0.100756	-0.122522	0.31352	0.135963	-0.127892	0.0029233	-0.259797	-0.105317	-0.181644	-0.0247217	-0.157166	-0.00983955	0.0927941	0.144237	-0.146246	-0.31071	0.19196	0.425042
KEGG_NOTCH_SIGNALING_PATHWAY	-0.0643713	0.372737	0.137411	-0.317667	-0.16614	0.173858	-0.228904	-0.157836	0.0565107	-0.281864	0.202609	-0.34106	-0.0685287	-0.0629442	0.134764	0.252697	-0.165029	0.305227	-0.311143	-0.286483	0.133444	-0.0612866	0.240361	0.176486	0.273823	0.297855	-0.442974	-0.455652	0.142905	-0.227188	-0.0143343	0.224454	0.36877	0.0652676	0.137782	0.192812	-0.517832	0.319893	0.335613	-0.131469	0.306638	-0.0515528	0.071289	-0.0464418	-0.00260665	-0.0905883	-0.430556	0.399056	0.258894
KEGG_HEDGEHOG_SIGNALING_PATHWAY	-0.224545	0.119272	0.168862	0.0392786	-0.178071	-0.215198	0.230223	0.109698	-0.0686585	0.0416716	-0.418406	-0.141788	0.13381	-0.0665673	-0.258362	-0.165777	-0.141184	-0.123709	-0.0169839	0.127037	-0.0407396	-0.20368	-0.0411438	0.112997	0.240768	-0.0308493	0.164406	0.279783	0.23174	0.445184	-0.132726	-0.176444	-0.314197	0.105711	0.114119	0.00377986	0.0278744	-0.102488	-0.400879	-0.0807462	0.253091	-0.132258	0.276818	0.0233556	0.0656988	-0.417007	0.132134	0.28752	0.207726
KEGG_TGF_BETA_SIGNALING_PATHWAY	-0.293347	0.163372	0.030751	-0.172868	-0.0988701	-0.181877	-0.0781797	0.361614	-0.219618	-0.0944713	-0.0463062	0.170773	0.197202	0.0126643	-0.059489	-0.0969997	-0.39609	0.112607	-0.163318	0.0441135	0.140611	-0.198695	-0.202345	-0.0456277	0.0639255	-0.245826	-0.216907	0.0623019	0.0133444	0.146173	-0.0766247	0.294113	-0.143084	-0.307264	0.16248	-0.332762	0.295225	0.105991	-0.136086	-0.198111	0.224407	-0.271276	0.264441	-0.0987704	-0.049625	-0.300361	0.184134	0.0713983	0.146277
KEGG_AXON_GUIDANCE	-0.243436	-0.119384	-0.187527	-0.16385	-0.0639332	-0.199047	0.00585986	0.18832	-0.301431	-0.0890132	-0.310942	0.0675934	0.0553278	0.00743267	0.0761337	-0.0488922	-0.162513	0.304031	-0.298028	-0.169355	0.145131	-0.146166	-0.096702	0.0636108	0.26872	-0.211869	-0.129023	0.0118939	0.179656	0.0967592	-0.108355	-0.00671699	-0.109031	0.0460037	0.256302	0.128052	-0.023726	-0.0864557	-0.159497	-0.381918	-0.0782195	-0.295915	0.1667	0.0991384	0.209635	-0.191246	-0.262347	-0.077381	0.282706
KEGG_VEGF_SIGNALING_PATHWAY	-0.264462	0.101418	-0.0211298	-0.213964	0.0424824	0.0121089	0.00239687	0.126834	0.0572297	0.0962477	0.103934	0.2876	-0.0621659	-0.173717	0.25444	0.128518	-0.150847	0.197682	-0.322388	-0.368692	0.118203	0.0530996	0.0952625	-0.0571721	0.0897808	-0.0475735	0.0600247	-0.164037	-0.0482331	0.0555768	-0.127522	0.13255	0.105887	-0.140994	0.00607587	0.122916	0.0769323	-0.0855487	-0.110263	0.000834011	0.219903	-0.142809	0.0991096	-0.0231086	0.188559	0.0859888	-0.382134	-0.0890556	0.213225
KEGG_FOCAL_ADHESION	-0.320565	0.0598622	-0.25738	-0.0966574	0.0185831	-0.185478	-0.0444587	0.338183	-0.266841	-0.12466	-0.0916785	0.110043	0.0629512	0.157523	0.248818	-0.184272	-0.106331	0.375036	-0.302054	-0.0732039	0.212723	0.0409966	-0.271014	0.00506169	0.0876959	-0.29277	-0.158653	0.0770242	-0.00149098	-0.20825	-0.100061	-0.0163194	-0.218435	-0.234458	0.279053	0.00323573	0.161516	-0.0880643	-0.0752206	-0.283741	0.184848	-0.278621	0.309601	-0.23025	0.174303	-0.27848	-0.139339	-0.0664955	0.278786
KEGG_ECM_RECEPTOR_INTERACTION	-0.265801	-0.0130888	-0.190329	-0.24759	0.355188	-0.3463	-0.0530552	0.295808	-0.339637	-0.0129793	-0.116111	0.223709	0.154738	0.288463	0.110515	-0.335344	0.0721552	0.485772	-0.124516	0.067229	0.174602	0.17709	-0.459121	0.110237	-0.149486	-0.264027	-0.166665	0.134388	0.0609672	-0.0994268	-0.22369	0.0767365	-0.305904	-0.0578604	0.419029	-0.0850204	0.287903	-0.284256	-0.152236	-0.428537	0.0130276	-0.378145	0.299636	-0.313901	0.246944	-0.403286	-0.118242	-0.198839	0.341276
KEGG_CELL_ADHESION_MOLECULES_CAMS	-0.252173	-0.0812637	-0.275008	0.0686157	0.0176882	-0.441001	0.126647	0.393728	-0.28187	-0.258217	0.10991	0.254855	-0.0888924	-0.317294	0.383656	-0.400303	0.00833965	0.425674	-0.264929	-0.296456	0.285807	-0.0994338	-0.38213	-0.0903907	0.408512	-0.307893	0.309305	0.0902943	-0.293012	-0.50292	-0.149622	-0.317562	-0.026518	0.0299873	0.341246	0.22022	0.331042	-0.239524	-0.0205308	-0.373626	-0.214116	-0.193429	0.275993	-0.392294	0.519079	-0.48779	-0.180542	-0.0438974	0.437533
KEGG_ADHERENS_JUNCTION	-0.314141	0.150161	0.0696401	-0.177354	-0.094341	-0.029938	-0.0920359	0.0617989	-0.270757	0.000139556	0.0184436	0.181388	-0.0366671	0.14599	-0.0546574	0.183819	-0.376993	0.254366	-0.218035	-0.288964	0.0971272	0.0564004	-0.206375	0.201915	0.197471	-0.301049	-0.206224	-0.0201825	0.0346542	-0.0701653	-0.228546	-0.00858829	0.0924418	-0.203543	0.0675179	-0.249211	-0.122598	0.172414	0.0139062	-0.20291	0.0360163	-0.208603	0.0878341	0.19131	-0.122538	-0.27131	-0.0669754	-0.0841323	0.275925
KEGG_TIGHT_JUNCTION	0.0942129	0.238187	-0.00196716	-0.0499929	-0.0493998	-0.0572017	-0.0191796	-0.00385665	-0.0215869	-0.172019	-0.0275764	0.0971045	0.302043	0.110469	-0.056852	-0.00629226	-0.128226	0.0593078	-0.124736	-0.0982526	0.0369066	0.209782	-0.118417	0.0529676	-0.0205507	-0.0627339	-0.23759	-0.0882349	0.054118	0.18121	-0.227947	0.0431683	-0.0169204	-0.0513065	0.16514	-0.157374	-0.158213	-0.0520974	0.0589572	-0.104638	0.00696731	0.151169	0.025715	0.0993813	-0.169497	-0.0821391	-0.156712	-0.0460105	0.0178998
KEGG_GAP_JUNCTION	-0.0808417	0.0655362	0.0241648	0.168382	0.12827	-0.178688	0.0873413	0.0432555	-0.10801	-0.0600177	-0.181565	0.014367	0.144821	0.310757	0.0179228	0.145938	-0.0910768	0.159735	-0.0526064	-0.229268	-0.138914	-0.131286	-0.158193	-0.10707	0.105588	-0.143659	-0.0852442	0.206825	0.0670736	0.185179	0.208582	-0.165477	-0.123909	-0.125213	-0.0560809	-0.180159	0.00746387	0.0812423	-0.18869	-0.16641	-0.183093	-0.0558703	0.19837	0.168682	0.00145209	-0.0648617	-0.0434656	0.143092	0.170835
KEGG_COMPLEMENT_AND_COAGULATION_CASCADES	0.333431	-0.23992	-0.166469	0.0328502	0.252567	-0.295812	0.0619593	0.207531	-0.0480933	0.234929	-0.173753	0.164285	0.363439	-0.112086	0.296388	-0.445131	0.0593801	0.263955	0.301613	-0.091346	-0.114429	-0.184344	-0.459027	-0.239356	0.280885	-0.12181	0.220797	0.203081	-0.192387	-0.149424	0.0703463	-0.258901	-0.168004	-0.0350944	0.10256	0.427588	0.43195	0.174356	-0.354451	-0.186982	-0.460194	-0.489253	0.197563	-0.210504	0.485191	-0.306269	0.369481	-0.289635	0.104087
KEGG_ANTIGEN_PROCESSING_AND_PRESENTATION	0.0178913	0.150647	-0.431413	-0.100469	-0.242629	0.200152	0.106367	0.481823	0.12921	-0.115409	0.62859	0.274002	-0.358877	-0.527076	0.453173	-0.432107	-0.187078	0.0752597	-0.29979	-0.334485	0.226763	-0.052424	0.015287	0.296726	0.242963	-0.243615	0.340984	-0.0680528	-0.501733	-0.434768	-0.0201155	0.166893	0.447651	0.265123	-0.303145	0.198295	0.280904	-0.239036	0.564909	-0.000140026	0.235909	0.0583767	-0.180882	-0.204815	0.371576	-0.102307	-0.377208	-0.129628	0.374319
KEGG_TOLL_LIKE_RECEPTOR_SIGNALING_PATHWAY	-0.250772	0.0293173	-0.351798	-0.0711018	-0.357218	-0.240512	-0.0459571	0.493744	-0.231185	-0.252916	0.400587	0.0597348	-0.067134	-0.30989	0.53972	-0.318278	-0.213548	0.193154	-0.318368	-0.226931	0.257327	0.289274	-0.167758	0.125702	0.280755	-0.320022	0.280397	0.0629196	-0.342618	-0.257629	0.0439437	0.240673	0.235968	-0.127263	0.103776	0.0455459	0.0926472	0.0612556	0.331896	-0.122157	0.348001	-0.0464418	0.0923267	-0.212024	0.399388	-0.248032	-0.310742	-0.146958	0.321579
KEGG_NOD_LIKE_RECEPTOR_SIGNALING_PATHWAY	-0.1918	-0.14472	-0.300778	-0.274027	-0.08874	-0.201452	-0.0552287	0.495263	-0.0714299	-0.369771	0.347474	0.0956683	0.27334	-0.327574	0.511577	-0.514942	-0.135535	0.0752901	-0.475441	0.0728647	-0.138293	0.132832	-0.244101	0.222507	0.307944	-0.337403	0.159323	-0.438945	-0.49037	-0.0570307	-0.103472	0.266777	0.264991	-0.209383	-0.102841	0.187881	0.239628	0.192273	0.284072	-0.00336383	0.227763	-0.0475664	-0.300549	-0.162391	0.300471	-0.169804	-0.225889	-0.325125	0.209383
KEGG_RIG_I_LIKE_RECEPTOR_SIGNALING_PATHWAY	-0.0476292	0.209658	-0.224247	-0.23522	-0.190378	0.0894735	-0.159206	0.397126	-0.0390452	-0.183074	0.285057	-0.111399	-0.103253	-0.0352654	0.303938	-0.0270839	-0.357176	0.0144134	-0.416751	0.0701278	0.0900569	0.099985	0.0644824	0.0520719	0.0957321	-0.246237	0.335127	0.0505021	-0.259112	-0.256177	0.0234904	0.288368	0.222795	-0.202972	-0.00520306	-0.178069	-0.14199	0.262562	0.189377	-0.0646734	0.226394	0.199358	-0.0174721	0.275389	0.0516113	0.0664503	-0.278583	-0.120852	0.312566
KEGG_CYTOSOLIC_DNA_SENSING_PATHWAY	0.10644	-0.256459	-0.213114	-0.229601	-0.0122817	-0.136383	0.00266441	0.386901	-0.114747	-0.0145303	0.409387	0.0264179	0.0908104	-0.250261	0.399811	-0.282495	0.0078347	0.0392068	-0.390087	0.100423	0.0720592	0.182431	0.0676517	0.340314	-0.0116899	-0.298681	0.042019	-0.0597008	-0.480468	-0.253484	-0.084872	0.278634	0.0299476	-0.188676	-0.369787	0.0564329	-0.0386491	-0.108906	0.408697	0.3076	0.156925	0.16931	-0.0519609	0.0728956	0.269359	0.00136165	-0.397485	-0.279603	0.282681
KEGG_JAK_STAT_SIGNALING_PATHWAY	-0.276463	-0.0765291	-0.0962426	0.0263173	-0.241305	-0.259094	0.0566794	0.341038	-0.401036	-0.242488	0.119256	-0.0654341	-0.195522	-0.0617392	0.364575	-0.376705	-0.134307	0.251172	-0.0975192	-0.193733	0.0942925	0.00895992	-0.151513	-0.0578301	0.0659166	-0.240986	0.295304	0.275872	-0.391199	-0.204863	-0.00427487	-0.0623749	-0.114122	-0.130645	0.0580828	-0.0360849	0.234351	0.13935	0.0586974	-0.191041	-0.117335	-0.112449	0.107357	-0.276279	0.323512	-0.265235	-0.137427	0.0581151	0.201599
KEGG_HEMATOPOIETIC_CELL_LINEAGE	-0.209128	-0.440312	-0.0817858	-0.102465	-0.0245059	-0.476898	0.441416	0.438988	-0.438053	-0.446511	0.0625159	0.212847	-0.19733	-0.224398	0.553691	-0.5052	0.282528	0.233115	-0.180048	-0.365007	0.220171	0.0795561	-0.360713	-0.0539422	0.0938989	-0.268111	0.465729	0.308242	-0.401916	-0.409724	-0.0283818	-0.233439	-0.190197	-0.0327262	0.101374	0.30885	0.462517	-0.0866846	-0.0774552	-0.316055	-0.283254	-0.227845	0.0957932	-0.461595	0.542418	-0.383318	-0.128208	-0.291174	0.37107
KEGG_NATURAL_KILLER_CELL_MEDIATED_CYTOTOXICITY	-0.27242	-0.184264	-0.318471	0.0203867	-0.221117	-0.145232	0.115271	0.486315	-0.219708	-0.175156	0.229872	0.0465038	-0.255495	-0.387501	0.477519	-0.303174	-0.0449949	-0.0177369	-0.343349	-0.36701	0.260591	-0.118862	-0.0250084	0.0495114	0.0613653	-0.340281	0.380421	0.112711	-0.364257	-0.348065	-0.218821	0.309446	0.254097	0.0402278	-0.150778	0.0546777	0.204296	-0.220168	0.232514	-0.211016	0.200577	-0.102898	-0.0548399	-0.247667	0.400171	-0.33715	-0.284644	-0.125833	0.420114
KEGG_T_CELL_RECEPTOR_SIGNALING_PATHWAY	-0.368725	-0.156699	-0.168805	-0.16113	-0.402511	-0.209137	0.107904	0.365323	-0.362369	-0.459758	0.286325	0.026709	-0.144506	-0.317573	0.434268	-0.30249	-0.300007	0.119321	-0.427711	-0.47001	0.382747	-0.0862513	0.136617	-0.0771853	0.296692	-0.347433	0.353798	-0.072743	-0.375701	-0.404907	-0.0334678	-0.000176553	0.29612	-0.0948484	0.24156	-0.0428751	-0.0485606	0.216199	0.161978	-0.248082	0.326862	0.0303696	0.0461205	-0.328048	0.388361	-0.347136	-0.14373	0.085766	0.511229
KEGG_B_CELL_RECEPTOR_SIGNALING_PATHWAY	-0.290012	0.0534477	0.0132862	-0.280346	-0.178449	-0.0220421	0.200832	0.463477	-0.283314	-0.181878	0.143713	0.151653	-0.158363	-0.302986	0.499901	-0.0713912	-0.129398	0.248929	-0.534132	-0.510684	0.249538	-0.0162271	0.0218444	0.0107403	0.227483	-0.231534	0.395007	0.0323561	-0.25694	-0.25554	-0.19873	0.0622238	0.187596	-0.0990711	0.193743	0.0216629	-0.0127012	0.100268	0.0581031	-0.136688	0.330964	0.0683218	0.0407559	-0.127932	0.435351	-0.297112	-0.407948	-0.204256	0.493405
KEGG_FC_EPSILON_RI_SIGNALING_PATHWAY	-0.218656	-0.0863673	-0.0446703	-0.045605	-0.148407	-0.0735473	0.229243	0.237011	-0.272331	-0.058176	0.138384	0.138247	-0.142351	-0.217474	0.31301	-0.0735302	-0.0931654	-0.14435	-0.320136	-0.468255	0.160861	-0.0866321	0.0701037	-0.0529018	0.0315549	-0.120102	0.277168	0.117231	-0.289735	-0.0289852	-0.208211	-0.0563783	0.177495	-0.109765	0.117971	0.156282	0.0736372	-0.106486	0.073725	0.0308208	0.179422	-0.0393485	0.134603	-0.200956	0.329692	-0.0478443	-0.17487	0.114729	0.29007
KEGG_FC_GAMMA_R_MEDIATED_PHAGOCYTOSIS	-0.232429	-0.159731	-0.314392	-0.206558	-0.225814	0.0207889	0.097878	0.357697	-0.130749	-0.151391	0.283444	0.0217307	0.0172999	-0.415763	0.287752	-0.298158	-0.192862	-0.0246497	-0.441781	-0.386806	0.287129	-0.271649	0.00245014	0.0282956	0.291191	-0.109781	0.324894	-0.0831341	-0.346358	-0.062296	-0.248464	0.153277	0.175893	-0.267704	0.163707	0.0451185	0.172617	-0.0494898	0.153853	-0.0495011	0.10907	-0.212534	-0.0115166	-0.186026	0.327256	-0.246316	-0.273061	-0.127009	0.308165
KEGG_LEUKOCYTE_TRANSENDOTHELIAL_MIGRATION	-0.206663	0.0733	-0.104158	-0.0295594	-0.231278	-0.245699	-0.0758518	0.355839	-0.311341	-0.154468	0.0801121	0.0879326	0.032546	-0.105958	0.260006	-0.298149	-0.102401	0.276809	-0.39846	-0.30356	0.166837	0.130314	-0.198701	-0.202457	0.135002	-0.338058	0.221506	0.01261	-0.215518	-0.175787	-0.308424	-0.164128	0.0866621	-0.210618	0.291195	-0.00838855	0.227999	0.0921018	0.107671	-0.17187	-0.0197415	-0.217187	0.014608	-0.224942	0.261059	-0.277793	-0.225986	-0.176285	0.266922
KEGG_INTESTINAL_IMMUNE_NETWORK_FOR_IGA_PRODUCTION	0.0765004	0.0843971	-0.417938	0.140845	0.00212878	-0.509613	0.52672	0.359402	-0.376606	-0.429065	0.463179	0.445228	-0.193314	-0.482543	0.707356	-0.492009	0.244039	0.207692	-0.373405	-0.519916	0.378476	-0.220535	-0.134533	0.17607	0.298575	-0.383462	0.580739	0.254094	-0.592692	-0.605597	-0.164566	-0.43833	0.121577	0.0139627	0.0345162	0.379573	0.285962	-0.336618	0.258858	-0.194958	-0.128846	-0.0887034	0.235869	-0.603099	0.673543	-0.246124	-0.280371	-0.0303498	0.531483
KEGG_LONG_TERM_POTENTIATION	0.0121436	-0.281594	-0.306531	0.00170195	-0.178109	0.123898	0.0856083	0.179556	-0.137906	-0.0834881	-0.211968	-0.0205188	-0.130725	0.107633	0.0468898	0.200683	-0.11033	0.108017	-0.0317792	-0.313206	0.0572391	0.0526657	0.0777871	-0.156236	-0.079866	-0.291342	0.0656271	0.264017	-0.188391	-0.125582	-0.033381	-0.0198462	0.190705	-0.152535	-0.0967434	-0.304141	0.162118	-0.157685	0.0853899	0.142534	0.0673573	0.142576	0.201125	0.251743	-0.0934362	-0.102143	-0.143001	-0.0182846	0.0782793
KEGG_NEUROTROPHIN_SIGNALING_PATHWAY	-0.289995	-0.0145437	-0.199022	-0.238372	-0.242591	-0.0452905	-0.00800702	0.355294	-0.168197	-0.216927	0.0750429	-0.157055	-0.178587	-0.217429	0.27274	0.015359	-0.330535	0.127725	-0.295404	-0.335406	0.125434	0.0105472	0.0105989	-0.103054	0.324268	-0.221255	-0.0533537	-0.119409	-0.214798	-0.111956	-0.0496814	0.165774	0.125279	-0.306494	0.0515083	-0.0434655	0.0160605	0.173863	0.113902	-0.143568	0.274821	0.0040464	0.224335	-0.0906055	0.193814	-0.163578	-0.280549	0.128328	0.332002
KEGG_LONG_TERM_DEPRESSION	0.102316	-0.182782	-0.0930946	0.0604587	0.0426407	-0.0534858	0.156253	0.0705063	-0.0687917	0.135086	-0.0748531	0.345244	0.0576852	0.053048	0.0748748	0.115798	-0.0614289	0.0317515	0.150688	-0.118187	0.053595	-0.00454866	-0.00559361	-0.138815	-0.0462503	-0.180136	0.0317977	0.194661	-0.166267	0.106013	0.0722837	-0.0382912	0.0794304	-0.283817	0.112072	-0.336516	0.136491	-0.201324	-0.0426772	0.124347	-0.0246558	0.0623078	0.22759	0.310934	0.0321943	0.116912	-0.232266	-0.0394548	0.0425076
KEGG_OLFACTORY_TRANSDUCTION	0.500203	-0.22052	-0.425734	0.404803	0.380103	-0.0303144	0.354434	-0.439712	0.25229	0.567943	-0.30851	0.181855	0.362739	0.327453	-0.0954448	-0.268886	0.53592	-0.472053	0.466128	0.352133	0.115867	0.127456	0.353478	0.43407	-0.493124	-0.134012	0.087793	0.676625	0.194928	0.39275	-0.194264	-0.251063	-0.345744	0.297311	-0.308695	0.155852	0.106689	-0.508654	-0.209268	0.250392	-0.540481	-0.138035	-0.0442739	-0.0542237	0.0537282	0.0383709	-0.171485	-0.312358	-0.51046
KEGG_REGULATION_OF_ACTIN_CYTOSKELETON	-0.185049	-0.0626652	-0.202309	-0.0330208	0.00497003	-0.140743	0.0296872	0.289881	-0.152841	-0.16005	0.0645308	0.100346	0.00446951	0.00530602	0.152552	-0.27287	-0.188676	0.118984	-0.222989	-0.174335	0.203266	0.0467429	-0.153484	0.111772	0.135419	-0.069668	-0.0163061	0.0550386	-0.133117	-0.0352771	-0.124852	0.0310905	0.0840071	-0.152852	0.141557	-0.0397545	0.0702597	0.0156707	-0.0284994	-0.282338	0.0885823	-0.208832	0.201022	-0.153889	0.195472	-0.168821	-0.117007	-0.108775	0.234287
KEGG_INSULIN_SIGNALING_PATHWAY	-0.218123	-0.00148861	-0.173885	-0.144111	-0.130717	-0.0170431	0.085925	0.166104	-0.190793	-0.440194	-0.138632	-0.257667	-0.189438	0.0222249	0.0875058	0.146052	-0.191145	0.0900528	-0.106769	-0.30104	0.0117067	0.111379	0.0986868	-0.0515612	0.255271	-0.0854312	0.0504821	-0.0715102	-0.113626	-0.000183412	-0.0768181	0.21045	0.187882	-0.079636	0.130212	-0.140512	-0.0549236	0.142907	0.0222622	-0.131482	0.259607	0.169002	0.178564	0.175558	0.00473245	-0.111504	-0.287156	0.26043	0.140444
KEGG_GNRH_SIGNALING_PATHWAY	-0.185249	-0.155401	-0.0883986	-0.0122027	-0.0183983	-0.0688235	0.088167	0.0198415	0.00489727	-0.0681536	-0.142509	0.0693492	-0.123253	0.0502216	0.120965	0.107689	-0.0740505	0.0344641	-0.0511639	-0.384663	-0.113295	-0.0359926	0.0515005	-0.160166	0.0331331	-0.0525177	0.0166724	0.112595	-0.179061	0.200378	-0.0966788	0.00599274	-0.0150771	-0.0889403	-0.132714	-0.0930254	-0.0579887	0.112417	0.00690336	0.0591093	0.107667	0.122888	0.153522	0.198727	-0.0141897	-0.0694083	-0.0793042	0.127323	0.127743
KEGG_PROGESTERONE_MEDIATED_OOCYTE_MATURATION	-0.191477	-0.117862	0.285237	-0.265646	-0.13357	0.131051	-0.0698174	0.23673	-0.173985	-0.174865	0.167682	0.0868525	-0.134173	-0.152429	0.165564	-0.114718	-0.117238	-0.00356984	-0.242303	-0.0739091	0.262413	-0.0370744	0.224628	0.0036128	0.150187	0.0677524	-0.206311	-0.0912568	0.0366584	0.196278	0.337627	-0.0688194	-0.240503	-0.271499	-0.0903238	-0.0276417	0.0401067	0.268899	0.238123	0.046737	0.241299	-0.105943	-0.24436	-0.0354345	-0.130338	0.107567	-0.202644	0.104029	-0.0541528
KEGG_MELANOGENESIS	-0.0801076	-0.147988	-0.151292	0.0768731	0.187858	-0.162414	0.215012	0.153017	0.0494135	0.103113	-0.252115	0.0335612	0.0518161	0.0482146	-0.111118	-0.0639786	-0.0876864	0.105839	0.0526773	0.0474397	-0.183521	-0.115552	-0.0886731	-0.123099	-0.0166929	0.0270923	-0.0628715	0.209545	0.0622903	0.163736	0.116103	-0.337958	-0.205838	0.0665292	-0.0109389	-0.0522992	0.138208	-0.139665	-0.222839	-0.0832965	0.04154	-0.183361	0.331326	0.0830103	0.16182	-0.212255	-0.0985289	0.113964	0.194804
KEGG_ADIPOCYTOKINE_SIGNALING_PATHWAY	-0.255093	-0.0395748	-0.241378	-0.191069	-0.0883706	0.0084408	0.11985	0.174505	-0.151221	-0.191369	-0.178859	-0.211789	-0.046169	0.174947	0.215227	0.00997772	-0.351798	0.390275	0.0158496	-0.29304	-0.16837	0.244332	-0.274133	0.066056	0.0814894	-0.154667	0.19768	0.0513162	-0.215343	-0.300131	0.110721	0.304631	-0.0797012	-0.0722347	0.159143	0.133442	9.28946e-05	-0.0206643	-0.129144	-0.0109515	-0.168036	0.284642	0.336628	-0.022603	0.282556	-0.11319	-0.299049	0.136158	0.372828
KEGG_TYPE_II_DIABETES_MELLITUS	-0.278395	0.147907	0.13	0.0375781	-0.135967	0.0327641	0.0871712	0.130493	-0.221053	-0.347732	-0.188418	0.0352181	-0.0423126	0.0557973	0.345868	-0.0964276	-0.0376352	0.278706	-0.0893372	-0.336918	-0.0731937	0.0370239	0.0308545	-0.287808	0.0957584	-0.158142	0.377591	-0.281816	-0.19821	-0.234035	0.332056	0.114697	0.060174	0.00214576	0.0341421	-0.126141	0.0878917	0.253436	0.199885	-0.0894123	-0.0457691	0.203602	3.56037e-06	0.0486881	0.144647	-0.00128477	-0.322016	0.32915	0.113251
KEGG_TYPE_I_DIABETES_MELLITUS	0.24605	0.107732	-0.479716	-0.0511084	-0.248537	-0.119886	0.460735	0.434871	-0.13127	-0.167201	0.56461	0.505428	-0.313718	-0.691417	0.547807	-0.208975	0.0322937	0.268492	-0.126193	-0.640182	-0.199107	0.17062	-0.194981	0.322247	0.108964	-0.368939	0.499725	-0.188733	-0.475608	-0.556868	0.127087	0.174632	0.165346	0.241149	-0.424814	0.371645	0.453573	-0.43259	0.286432	-0.116547	-0.263111	0.209023	0.018334	-0.42861	0.568742	-0.381052	-0.272848	-0.249675	0.314211
KEGG_MATURITY_ONSET_DIABETES_OF_THE_YOUNG	0.62401	-0.416227	0.56386	0.493751	0.287976	0.0110291	0.355423	-0.526784	0.303219	0.447387	-0.549458	-0.068366	0.403802	0.0824689	-0.303462	0.45926	0.670963	0.0634916	0.454107	-0.0131041	0.213763	-0.482706	0.342934	-0.337475	-0.0653217	0.38148	0.501703	0.155536	-0.216264	0.129247	0.284039	-0.579347	-0.24261	-0.0812225	-0.376622	0.0663192	-0.24876	0.210628	-0.376771	0.248435	-0.554975	0.313026	-0.291014	0.497489	-0.0435018	0.102942	0.413963	0.134872	-0.480737
KEGG_ALDOSTERONE_REGULATED_SODIUM_REABSORPTION	-0.266124	0.139603	-0.284983	0.283914	-0.0775296	-0.25532	0.225328	-0.147532	0.0753727	0.0854438	-0.0878687	0.0060266	-0.0767597	-0.0102139	0.139785	0.104496	0.18547	0.0570194	-0.017756	-0.506782	0.378594	0.188319	0.177657	-0.280782	-0.260348	-0.342916	0.256638	-0.0407736	-0.15332	0.025608	-0.225776	0.137693	0.0725073	-0.00073733	-0.0743481	0.0644716	0.207597	-0.465255	0.196062	0.139012	-0.158108	0.282756	0.0172641	0.14415	0.0750654	0.014171	-0.446605	0.057557	-0.0689384
KEGG_VASOPRESSIN_REGULATED_WATER_REABSORPTION	-0.0689861	-0.256313	-0.322866	-0.313181	-0.133453	-0.0835964	0.168992	0.347484	0.0466114	-0.276078	-0.0225426	0.0185051	0.136915	-0.0887932	-0.251016	-0.341887	-0.282156	-0.074058	0.207974	-0.0679151	-0.234105	0.36748	0.119974	-0.0582629	0.0569968	-0.14124	-0.217825	-0.217447	-0.306723	0.175469	-0.0156699	-0.118972	0.0633523	0.187633	0.0220591	-0.414401	0.326779	0.152998	-0.115649	0.0188183	0.472484	-0.122738	0.240367	0.297686	-0.0508652	-0.0811389	-0.0982922	-0.29977	0.083871
KEGG_ALZHEIMERS_DISEASE	0.457978	-0.367662	-0.339436	-0.162039	0.310281	0.249186	0.025785	0.0910888	0.169619	-0.0515293	0.281416	0.290849	0.180046	-0.358478	0.355224	-0.129076	0.368487	0.00367027	0.0200304	0.121438	0.276303	0.219369	0.295774	0.0493955	-0.0573999	0.022891	-0.131678	-0.207228	-0.272117	-0.0333694	-0.225041	-0.0437145	0.419658	0.0461903	-0.264441	-0.170358	0.166507	-0.0678696	0.0886193	0.461413	0.189759	-0.071877	0.0451744	0.0332766	0.0507357	0.369292	-0.247261	-0.306436	-0.233046
KEGG_PARKINSONS_DISEASE	0.483572	-0.522078	-0.293495	-0.373094	0.465919	0.39661	0.0765341	0.0574955	0.378941	0.00253077	0.414039	0.312557	0.27436	-0.553878	0.530319	-0.197572	0.570282	-0.142761	0.0548302	0.309059	0.510037	-0.0583059	0.429008	0.268056	0.0124871	0.318936	-0.191029	-0.245663	-0.44378	0.17189	-0.308747	-0.199302	0.383502	-0.192318	-0.386693	0.0867013	0.218786	-0.0454514	0.189411	0.626458	0.279432	-0.191651	0.180669	-0.10942	0.260413	0.559688	-0.393399	-0.397864	-0.301579
KEGG_AMYOTROPHIC_LATERAL_SCLEROSIS_ALS	0.0460211	-0.275099	-0.310961	-0.15666	0.0229814	0.047173	0.178259	0.254275	-0.233661	-0.0390273	-0.0322949	-0.155686	0.120137	-0.148068	0.0456335	0.165791	-0.125256	0.252359	0.0408055	-0.164678	0.158697	0.263021	0.168143	-0.0629173	0.16015	-0.194865	0.161462	0.0382435	-0.0255039	0.0516368	-0.0105454	-0.0331207	0.0487418	0.172575	0.0848525	0.196715	0.156436	-0.154246	0.0270146	0.230169	0.245794	0.110112	0.209886	-0.0524395	0.167994	0.297198	-0.226114	-0.300023	0.0455326
KEGG_HUNTINGTONS_DISEASE	0.445862	-0.341233	-0.276941	-0.330935	0.352368	0.313212	-0.0520792	-0.11799	0.278482	0.0149216	0.303407	0.101023	0.20383	-0.460175	0.276809	-0.191033	0.388397	-0.122429	-0.0766571	0.292865	0.304862	0.0965225	0.326637	0.20022	-0.0359478	0.23987	-0.342216	-0.252029	-0.310881	0.0561211	-0.245665	-0.0540994	0.268829	-0.0600762	-0.34327	0.00582217	0.0127036	-0.0478235	0.219231	0.451659	0.194919	-0.0459291	-0.00722428	0.020123	0.0151503	0.419548	-0.336269	-0.199165	-0.245543
KEGG_PRION_DISEASES	0.121044	-0.184576	-0.544666	-0.168858	0.316535	-0.11147	0.232394	0.175883	0.0943934	-0.0125566	0.230994	-0.0880471	0.377851	-0.0539164	0.525337	-0.489382	0.16983	0.24996	0.0998225	-0.179101	0.0996518	-0.0324321	0.013251	0.0759751	0.364243	-0.085745	-0.112579	0.0663073	-0.246035	-0.0606161	0.443146	0.101894	-0.217018	-0.014833	-0.229146	0.402431	0.307984	-0.316474	-0.0862249	0.0265819	0.334966	-0.163914	0.217479	-0.0325314	0.534678	-0.330219	-0.481727	-0.586328	0.0431501
KEGG_VIBRIO_CHOLERAE_INFECTION	0.0928121	0.22868	-0.292062	-0.136654	-0.0191436	-0.124492	0.0755361	0.100545	-0.0599157	0.00312389	0.335479	0.0989308	0.0239825	-0.253037	0.20896	-0.268789	0.0231974	-0.0359221	0.100766	-0.5318	0.002122	0.313825	0.133415	-0.0809675	0.135937	0.129903	-0.25988	-0.37137	-0.0768033	0.318174	-0.0941343	0.265904	0.258176	-0.0994968	-0.142949	0.0627643	0.275799	-0.280829	0.255673	0.291912	0.312815	0.253029	-0.338151	0.405948	0.161046	0.129675	-0.0912601	-0.379782	-0.207297
KEGG_EPITHELIAL_CELL_SIGNALING_IN_HELICOBACTER_PYLORI_INFECTION	-0.339905	0.0158651	-0.330445	-0.344743	-0.170169	-0.170517	-0.198285	0.397792	-0.124185	-0.061796	0.00124752	0.228017	0.123754	-0.334248	0.0458876	-0.240207	-0.357405	0.289806	-0.237135	-0.361804	0.205847	0.306574	0.0127747	0.120164	0.241983	-0.0883179	-0.0989463	-0.387356	-0.156596	0.232042	-0.142393	0.17182	0.208034	-0.0858382	0.00814996	-0.0130554	0.258883	-0.1645	0.0340969	-0.0533053	0.344664	0.26483	-0.211683	0.241805	0.039014	0.232548	-0.150387	-0.358526	0.0444136
KEGG_LEISHMANIA_INFECTION	-0.347511	0.330175	-0.435424	-0.353874	-0.329397	-0.369955	0.107986	0.495979	-0.188337	-0.46618	0.406954	0.145767	-0.00589153	-0.548224	0.551561	-0.422688	-0.157409	0.341668	-0.421468	-0.370509	0.0855551	0.271023	-0.37832	0.345434	0.281664	-0.364335	0.133427	-0.0452566	-0.511472	-0.427687	0.170579	0.0264607	0.178992	-0.224695	0.0971576	0.393364	0.408653	0.050322	0.102954	-0.297363	0.0712724	-0.269639	-0.0185984	-0.530562	0.531537	-0.286291	-0.267604	-0.264944	0.476644
KEGG_PATHWAYS_IN_CANCER	-0.25346	0.0405348	-0.107624	-0.13592	-0.10502	-0.110104	0.00890706	0.230836	-0.233715	-0.0815031	0.0280627	0.0336588	0.0716514	-0.187137	0.141092	-0.0649556	-0.23132	0.124657	-0.27308	-0.17196	0.119343	0.0129948	-0.132053	0.0823018	0.228617	-0.152209	-0.106065	-0.138302	-0.028295	0.0538971	-0.148661	0.155183	-0.0882159	-0.0275443	0.164948	0.0405685	-0.0322536	-0.0513305	0.0417089	-0.105837	0.283635	-0.0393887	0.100869	-0.0651022	0.0875303	-0.167762	-0.168786	0.0289721	0.258966
KEGG_COLORECTAL_CANCER	-0.335645	0.0902948	-0.10957	-0.139309	-0.195346	-0.261211	0.0644671	0.258156	-0.409658	-0.166472	0.375037	0.0558724	-0.00343581	-0.322164	0.212219	0.0143861	-0.210315	0.198126	-0.207377	-0.339499	0.456371	0.0309937	0.0742674	-0.103365	0.28907	-0.348936	-0.0488389	-0.0705009	-0.039655	-0.138035	0.0495014	0.101764	0.0618249	-0.0471723	0.298866	-0.00974881	0.0620507	-0.178432	0.311686	-0.119279	0.389477	-0.131125	0.141984	-0.0492758	0.121591	-0.141394	-0.379569	0.0163916	0.195907
KEGG_RENAL_CELL_CARCINOMA	-0.327621	0.170139	-0.23413	-0.316411	-0.348207	0.0570985	-0.23366	0.313807	-0.275925	-0.336914	0.188136	-0.0987203	0.00842177	-0.274259	0.203498	-0.0424806	-0.388443	0.334211	-0.364451	-0.405378	0.399488	-0.0277439	0.117657	0.115179	0.37106	-0.290434	-0.183135	-0.191064	-0.171067	-0.0204984	0.00560139	0.22516	0.277569	-0.276171	0.087676	-0.205003	-0.0149514	0.264755	0.239753	-0.15122	0.435236	-0.0452763	-0.0250001	-0.168239	0.0282853	-0.138575	-0.362852	0.0982632	0.322431
KEGG_PANCREATIC_CANCER	-0.327258	0.174203	-0.273397	-0.288254	-0.155523	0.0317572	-0.125648	0.346818	-0.362785	-0.146486	0.225304	0.178324	0.0113217	-0.374648	0.267523	-0.0504456	-0.327558	0.438431	-0.364668	-0.343158	0.35365	0.047738	-0.0367815	0.169001	0.317931	-0.24862	-0.220404	-0.208882	-0.130668	-0.042591	-0.141328	0.1833	0.117041	-0.18993	0.114836	-0.0419329	-0.0064764	0.121929	0.249162	-0.150236	0.348664	-0.0800247	0.0475471	-0.047947	0.0963262	-0.0213373	-0.303762	-0.0700125	0.308801
KEGG_ENDOMETRIAL_CANCER	-0.42267	0.37996	-0.123319	-0.121511	-0.128172	-0.0680098	0.153691	0.0690508	-0.312509	-0.29646	0.25095	0.0709281	-0.188186	-0.253418	0.18446	0.282697	-0.356194	-0.016414	-0.299807	-0.418585	0.20633	0.247977	0.110412	-0.0875526	0.300051	-0.180508	-0.119834	-0.200344	0.00628943	0.0561963	-0.161347	0.327428	0.21557	-0.238177	0.205346	-0.182314	-0.274638	-0.226257	0.420754	-0.0733376	0.46622	0.0479293	0.11266	0.243351	0.125433	0.0292085	-0.356205	0.220159	0.246719
KEGG_GLIOMA	-0.20435	0.0380175	-0.162236	0.00921351	-0.0212494	-0.0798841	0.0797339	0.266936	-0.0861963	-0.241855	0.0645658	0.00553472	0.00195734	-0.296066	0.23861	-0.00576873	-0.146072	0.0354435	-0.0489352	-0.379353	0.0717927	0.188979	-0.156734	-0.0335386	0.13538	-0.129033	-0.150345	-0.12717	-0.185949	0.230453	-0.0731007	0.281132	-0.0141358	-0.262115	-0.18504	-0.214051	0.106758	-0.186803	0.270829	0.119764	0.216068	0.0138226	0.130488	0.0430908	0.0644673	-0.144378	-0.185145	0.127929	0.183373
KEGG_PROSTATE_CANCER	-0.246362	0.133672	-0.237489	-0.172022	-0.112146	-0.0918063	0.201147	0.260982	-0.336483	-0.305664	0.0685479	0.0472122	-0.00168271	-0.240995	0.19031	-0.0272588	-0.188215	0.162322	-0.247385	-0.297677	0.0481387	0.191762	-0.139015	-0.00212272	0.147559	-0.199911	-0.228744	-0.221881	-0.186978	-0.134655	-0.0208677	0.261605	-0.0942299	-0.175579	0.0110145	-0.0994442	-0.0348014	-0.110423	0.240758	-0.0259606	0.439254	0.053905	0.113532	0.0900931	0.0881549	-0.0612505	-0.368575	0.0331259	0.297802
KEGG_THYROID_CANCER	0.0129259	0.0113071	-0.0513419	-0.0878315	0.124883	0.146043	0.0737104	0.0531607	-0.222587	-0.145832	-0.00737963	0.180675	-0.026165	-0.245348	0.252026	0.357815	-0.246089	-0.296719	-0.177653	-0.25634	-0.192275	0.123087	0.119071	0.0383679	0.40069	0.0133256	0.0628611	-0.222433	0.141863	0.307243	-0.343896	0.306789	-0.230132	-0.00542025	0.0563094	-0.0100299	-0.189129	-0.342295	0.116683	0.365365	0.390361	0.245169	-0.0116258	0.228825	0.0635768	-0.038693	-0.31485	0.0795441	0.300904
KEGG_BASAL_CELL_CARCINOMA	-0.414673	0.150711	0.106024	0.0278322	0.0515412	-0.390886	0.185279	-0.0895595	-0.0800305	0.234478	-0.149558	0.0635727	0.27282	-0.124904	-0.246135	0.0599655	-0.111524	-0.0125021	-0.205103	0.0959434	-0.215743	-0.247641	-0.250535	0.0291021	0.207732	0.226488	-0.00189705	0.236852	0.303793	0.414137	-0.0273622	-0.119705	-0.346276	0.215772	0.279689	0.360168	-0.139898	-0.257861	-0.379948	-0.234148	0.281226	-0.304517	0.41915	-0.0890907	0.317405	-0.356589	-0.00414122	0.334173	0.317199
KEGG_MELANOMA	-0.30803	-0.0174691	-0.165932	0.0258855	0.133321	-0.268224	0.0948265	0.230797	-0.0859721	0.0270583	-0.0770923	0.170156	0.233216	-0.238907	0.35696	-0.179304	0.142679	0.00786152	0.0705737	-0.166472	0.233538	0.218367	-0.200971	0.124612	0.0881285	-0.249973	-0.277739	0.0168816	-0.0190437	0.107128	0.00820327	0.0622482	-0.252898	-0.201877	0.0368602	-0.114634	0.110016	-0.229999	0.11159	-0.102828	0.137042	-0.0651203	0.0944999	0.000950291	0.124672	-0.0766961	-0.116918	0.0176524	0.0131253
KEGG_BLADDER_CANCER	-0.0400465	0.315471	-0.269315	-0.447618	0.305873	0.0925909	0.0581991	-0.0045937	-0.203992	-0.0518227	0.102527	0.407025	0.292896	-0.457837	0.26877	0.287295	-0.14995	0.292817	-0.236774	-0.332708	0.134886	0.10484	-0.0676815	0.214697	0.397652	0.127426	-0.239847	-0.499122	-0.227502	0.449688	-0.203935	0.488807	0.132749	-0.151412	-0.335445	0.0799541	-0.307961	0.244766	0.153994	0.354837	0.342259	-0.110485	-0.184112	0.124357	0.0361135	0.189119	-0.282223	-0.271014	0.14222
KEGG_CHRONIC_MYELOID_LEUKEMIA	-0.434901	0.0286936	-0.223036	-0.257544	-0.305403	-0.0966147	-0.173228	0.409287	-0.303907	-0.407214	0.330839	-0.219256	0.00725139	-0.329868	0.211595	-0.0703407	-0.364985	0.206039	-0.354281	-0.352874	0.240529	0.0556571	-0.163317	0.138593	0.250771	-0.254989	-0.328212	-0.16535	-0.104992	-0.157631	-0.039173	0.289131	0.137193	-0.312712	0.0534308	-0.168498	-0.11252	0.0727871	0.34335	-0.153528	0.384399	0.0569635	0.150272	-0.0648728	0.0610247	-0.225322	-0.354559	0.094285	0.400515
KEGG_ACUTE_MYELOID_LEUKEMIA	-0.327677	0.149228	-0.154149	-0.223434	-0.120561	-0.0112923	0.186901	0.23444	-0.290309	-0.287272	0.2089	0.0577193	-0.196814	-0.347682	0.414635	0.119665	-0.368433	0.241167	-0.467689	-0.360811	0.311432	-0.00544014	0.0118016	0.227167	0.440465	-0.000629668	0.0475974	-0.210761	-0.296933	-0.0671905	-0.162794	0.163916	0.295923	-0.155556	0.210404	-0.113801	-0.297296	0.0674184	0.268889	-0.263278	0.42391	0.127446	0.216508	0.0171828	0.406231	-0.0432007	-0.470739	0.23672	0.473432
KEGG_SMALL_CELL_LUNG_CANCER	-0.392893	0.0773727	-0.0441842	-0.132926	-0.301745	0.0279916	-0.245011	0.286335	-0.507598	-0.232514	0.189794	-0.0372132	-0.02976	-0.075443	0.194029	-0.170007	-0.287063	0.17463	-0.368122	-0.274189	0.25175	0.200297	-0.149405	-0.0920286	0.0779704	-0.207177	-0.0376914	-0.201764	-0.0771497	-0.263428	-0.045822	0.254594	-0.198563	-0.13008	0.158458	-0.0509229	-0.0763982	0.0969197	0.363119	-0.102576	0.388327	0.0223812	-0.0496927	-0.0154183	-0.058399	-0.101894	-0.328844	-0.119196	0.261195
KEGG_NON_SMALL_CELL_LUNG_CANCER	-0.316985	0.162632	0.13156	-0.141393	-0.119303	0.0191842	0.194711	0.171605	-0.245635	-0.242423	0.136758	0.0311167	-0.160529	-0.2875	0.270567	0.291615	-0.314244	0.0464124	-0.329578	-0.423841	0.206329	0.246776	-0.0509818	-0.0285009	0.283952	0.0397432	-0.134632	-0.3167	-0.191545	0.155146	-0.0745977	0.320182	0.178187	-0.250932	-0.0280228	-0.103543	-0.164317	-0.0380427	0.328194	0.0966394	0.342522	0.11483	0.0137461	0.114574	0.1506	0.150983	-0.277083	0.212153	0.165451
KEGG_ASTHMA	-0.0355669	0.301879	-0.341062	0.475853	-0.316461	-0.460021	0.406913	0.42903	-0.0981092	-0.428802	0.506208	0.337888	-0.230337	-0.362629	0.577934	-0.574172	0.384752	-0.28057	-0.102734	-0.327708	0.154518	0.0408995	-0.208086	0.276258	-0.348497	-0.484937	0.621342	0.588534	-0.630239	-0.541412	-0.140064	-0.54745	0.359762	0.19269	0.0920034	0.562395	0.487058	-0.597348	0.157061	-0.37248	-0.436241	-0.0128287	0.177445	-0.57624	0.669098	-0.250322	0.151798	0.0451311	0.351021
KEGG_AUTOIMMUNE_THYROID_DISEASE	0.112313	-0.0297759	-0.471772	0.356302	-0.310633	-0.319403	0.475685	0.364884	-0.162953	-0.202593	0.483338	0.390562	-0.35476	-0.410836	0.606557	-0.403912	0.118547	-0.0711149	-0.202374	-0.442968	0.245744	0.0526953	-0.102969	0.382722	0.0611317	-0.4289	0.663555	0.442356	-0.542876	-0.561669	-0.0247504	-0.129966	0.243718	0.385448	-0.0305618	0.361016	0.345321	-0.454009	0.366838	-0.333219	-0.40587	0.104376	0.279099	-0.394709	0.56735	-0.160559	-0.278165	-0.0332983	0.507009
KEGG_ALLOGRAFT_REJECTION	0.149847	0.0584239	-0.599397	0.263145	-0.364283	-0.340521	0.342608	0.561799	-0.120047	-0.552514	0.643619	0.495047	-0.501023	-0.65293	0.637003	-0.414134	-0.25931	0.162645	-0.537227	-0.577154	0.149826	0.118479	-0.179927	0.337589	0.30583	-0.399712	0.705395	0.15318	-0.652861	-0.770533	-0.0914862	-0.0756947	0.414832	0.278427	0.039243	0.369152	0.398709	-0.348647	0.554046	-0.438082	-0.323621	0.04176	0.27462	-0.597391	0.667937	-0.410257	-0.268485	0.0599402	0.686411
KEGG_GRAFT_VERSUS_HOST_DISEASE	-0.0382328	-0.0872392	-0.660718	-0.123554	-0.216066	-0.187752	0.345163	0.528312	-0.142614	-0.382942	0.617943	0.402688	-0.369547	-0.72678	0.587585	-0.524735	-0.0359569	0.289581	-0.440973	-0.690697	0.0878803	0.0885691	-0.284074	0.375723	0.303869	-0.515032	0.557162	-0.08398	-0.71643	-0.62082	0.0426596	0.338607	0.409972	0.218596	-0.415471	0.398756	0.546858	-0.360187	0.4334	-0.198677	-0.0394675	-0.0371521	-0.0492379	-0.407	0.644253	-0.375905	-0.401248	-0.395519	0.462943
KEGG_VIRAL_MYOCARDITIS	0.10058	-0.233627	-0.276269	-0.148702	-0.221038	-0.253845	0.207195	0.363785	-0.0767504	-0.246485	0.196181	0.206984	-0.226308	-0.298157	0.391602	-0.255839	-0.0618461	0.252983	-0.37765	-0.395477	0.421775	0.100685	-0.131282	-0.026608	0.268546	-0.170356	0.354535	0.126286	-0.353422	-0.569032	0.126656	-0.148756	0.153662	0.057949	0.136983	0.247445	0.283189	-0.214086	0.126209	-0.135514	-0.131258	-0.145792	0.135616	-0.307129	0.421014	-0.233093	-0.166683	-0.0968021	0.405919
[truncated: 727 more columns]

## Sheet: S5
Table S5: cuproptosis related DEGs between A and B subtypes
CDKN2A
C12orf56
CDKN2B
HOXC13
PRAME
POP4
C19orf12
QPRT
MAGEA3
TRIP13
NMB
UBE2C
TPX2
MPP6
TRIB3
SALL4
SYT7
AURKA
IQGAP2
DSCR8
OGDHL
CSAG1
TOP2A
SLC29A4
CD74
GGH
SQLE
MAGEA10
GIMAP7
GRB7
MAGEA12
MAGEA4
RPL39L
GLDC
ETV4
SCRN1
FBXO2
ESPN
GNG4
GTSF1
H19
CD48
HOXA10
KRT80
WFDC2
CD52
APOA2
COL9A3
GZMH
SLC15A1
CD8A
HLA-DRA
RAP1GAP
CXCL13
GZMK
PIK3C2G
PCSK1N
IGF2
C7
MAGEC2
TNFRSF11B
UCHL1
TF
CNFN
MAGEA1
ADH1B
CFD
NOTUM
TTR
CST1
PEG10
SLPI
ADH1A
KRT23
PI3
CTSE
FHL1
CYP1B1
SYNPO2
ORM1
OGN
RBP4
CA2
MMP11
GABRP
PTGDS
AGR2
ADH1C
VSIG1
ITLN1
S100A9
CPS1
KLK6
FLNC
FCGBP
DES
HSPB6
PRSS2
PIGR
ANXA10
KRT17
AKR1B10
CEACAM6

## Sheet: S6
Table S6: 26 prognostic subtype related DEGs by univariate cox regression analysis
id	HR	HR.95L	HR.95H	pvalue
CDKN2B	1.17254	1.0544	1.30391	0.00330813
NMB	1.14105	1.0207	1.2756	0.0203292
CD74	0.916784	0.841507	0.998793	0.0468575
RPL39L	1.11382	1.02268	1.21308	0.0133307
SCRN1	1.20448	1.08948	1.33162	0.000279182
H19	1.07233	1.02295	1.1241	0.00369335
KRT80	1.16433	1.07869	1.25677	9.48869e-05
CD8A	0.905173	0.834089	0.982316	0.0169617
PCSK1N	1.05214	1.00109	1.10578	0.0451713
C7	1.10264	1.04843	1.15966	0.000145572
TNFRSF11B	1.08394	1.0081	1.16548	0.0294026
UCHL1	1.11705	1.03559	1.20491	0.00416634
ADH1B	1.08446	1.01046	1.16389	0.0245421
CST1	1.05131	1.00182	1.10324	0.0419627
PEG10	1.10322	1.0335	1.17764	0.00318374
SLPI	1.06783	1.00448	1.13518	0.035459
FHL1	1.13013	1.06507	1.19916	5.26248e-05
CYP1B1	1.1212	1.0497	1.19758	0.000667653
SYNPO2	1.10943	1.0553	1.16633	4.7233e-05
OGN	1.09747	1.038	1.16034	0.00106715
RBP4	1.06734	1.00141	1.1376	0.0451372
MMP11	1.12919	1.061	1.20176	0.000131857
FLNC	1.11707	1.05855	1.17882	5.51518e-05
DES	1.08645	1.04821	1.12609	5.75066e-06
HSPB6	1.09665	1.04791	1.14765	6.95374e-05
KRT17	1.08162	1.03581	1.12946	0.000380247

## Sheet: S7
Table S7: gene cluster result.
ID	geneCluster
TCGA_TCGA-R5-A7ZR	A
TCGA_TCGA-FP-8099	B
TCGA_TCGA-MX-A666	B
TCGA_TCGA-CD-8534	C
TCGA_TCGA-BR-7717	B
TCGA_TCGA-IN-A6RO	A
TCGA_TCGA-CG-5716	A
TCGA_TCGA-BR-4256	C
TCGA_TCGA-CD-8527	B
TCGA_TCGA-BR-A44U	A
TCGA_TCGA-D7-A6EZ	A
TCGA_TCGA-F1-A72C	B
TCGA_TCGA-CD-A48C	B
TCGA_TCGA-BR-8369	C
TCGA_TCGA-BR-8081	C
TCGA_TCGA-IN-7806	B
TCGA_TCGA-CD-A4MG	A
TCGA_TCGA-BR-7901	C
TCGA_TCGA-BR-4294	A
TCGA_TCGA-CD-A487	B
TCGA_TCGA-BR-8284	C
TCGA_TCGA-BR-4267	A
TCGA_TCGA-BR-8368	A
TCGA_TCGA-CG-5724	B
TCGA_TCGA-BR-7716	B
TCGA_TCGA-CD-5800	B
TCGA_TCGA-HU-A4HB	A
TCGA_TCGA-D7-A747	C
TCGA_TCGA-BR-7197	C
TCGA_TCGA-R5-A7ZE	B
TCGA_TCGA-BR-8060	C
TCGA_TCGA-VQ-A91D	A
TCGA_TCGA-KB-A93J	A
TCGA_TCGA-FP-8211	A
TCGA_TCGA-BR-8590	C
TCGA_TCGA-CG-5718	A
TCGA_TCGA-BR-4279	C
TCGA_TCGA-VQ-A8PE	B
TCGA_TCGA-D7-A4YX	A
TCGA_TCGA-HU-A4GT	A
TCGA_TCGA-BR-6452	B
TCGA_TCGA-VQ-A8PX	A
TCGA_TCGA-BR-6564	C
TCGA_TCGA-VQ-A91V	A
TCGA_TCGA-D7-6522	C
TCGA_TCGA-IN-A6RI	A
TCGA_TCGA-BR-4369	B
TCGA_TCGA-VQ-A94R	C
TCGA_TCGA-CD-5803	C
TCGA_TCGA-BR-8680	B
TCGA_TCGA-BR-A4J8	C
TCGA_TCGA-VQ-A8P5	B
TCGA_TCGA-BR-A44T	C
TCGA_TCGA-VQ-A8PU	A
TCGA_TCGA-D7-8574	C
TCGA_TCGA-D7-6822	B
TCGA_TCGA-HU-A4H0	A
TCGA_TCGA-BR-6566	A
TCGA_TCGA-CG-5720	A
TCGA_TCGA-IN-A6RL	B
TCGA_TCGA-HU-8608	A
TCGA_TCGA-BR-7707	B
TCGA_TCGA-VQ-A8E7	B
TCGA_TCGA-RD-A8MV	A
TCGA_TCGA-VQ-A94T	A
TCGA_TCGA-BR-8687	B
TCGA_TCGA-IN-A7NT	B
TCGA_TCGA-CG-5719	B
TCGA_TCGA-BR-7704	B
TCGA_TCGA-CD-A489	C
TCGA_TCGA-FP-7916	C
TCGA_TCGA-HF-7131	A
TCGA_TCGA-RD-A7BS	B
TCGA_TCGA-BR-8380	C
TCGA_TCGA-BR-4253	A
TCGA_TCGA-BR-8484	A
TCGA_TCGA-BR-4363	C
TCGA_TCGA-CG-4438	B
TCGA_TCGA-IN-A6RJ	A
TCGA_TCGA-IN-7808	A
TCGA_TCGA-BR-4191	A
TCGA_TCGA-BR-A4PF	A
TCGA_TCGA-BR-6852	A
TCGA_TCGA-VQ-A8PH	B
TCGA_TCGA-BR-7851	C
TCGA_TCGA-VQ-A927	A
TCGA_TCGA-BR-A4J6	B
TCGA_TCGA-CG-4462	C
TCGA_TCGA-VQ-AA6F	A
TCGA_TCGA-CG-5717	A
TCGA_TCGA-CG-4440	B
TCGA_TCGA-VQ-A8DT	A
TCGA_TCGA-D7-A4YU	C
TCGA_TCGA-BR-6709	A
TCGA_TCGA-HU-8238	A
TCGA_TCGA-CG-4444	A
TCGA_TCGA-RD-A8MW	B
TCGA_TCGA-VQ-A8PD	C
TCGA_TCGA-VQ-A8E2	B
TCGA_TCGA-BR-4201	C
TCGA_TCGA-RD-A8N2	C
TCGA_TCGA-VQ-A8P8	C
TCGA_TCGA-HU-A4H6	A
TCGA_TCGA-BR-4366	B
TCGA_TCGA-CG-4443	A
TCGA_TCGA-B7-A5TI	B
TCGA_TCGA-CG-4305	B
TCGA_TCGA-BR-8588	C
TCGA_TCGA-CG-4475	B
TCGA_TCGA-VQ-A8PK	B
TCGA_TCGA-CD-5799	B
TCGA_TCGA-D7-A6EV	A
TCGA_TCGA-D7-5577	B
TCGA_TCGA-ZA-A8F6	C
TCGA_TCGA-HU-A4GJ	A
TCGA_TCGA-RD-A8N4	C
TCGA_TCGA-CG-4436	A
TCGA_TCGA-D7-8579	C
TCGA_TCGA-MX-A5UG	C
TCGA_TCGA-VQ-A8E3	A
TCGA_TCGA-BR-A4J9	C
TCGA_TCGA-HU-A4GP	A
TCGA_TCGA-BR-6565	C
TCGA_TCGA-VQ-A8PB	A
TCGA_TCGA-HU-A4GY	C
TCGA_TCGA-BR-8361	A
TCGA_TCGA-BR-4367	A
TCGA_TCGA-ZQ-A9CR	B
TCGA_TCGA-CG-4304	A
TCGA_TCGA-RD-A7BT	B
TCGA_TCGA-VQ-A925	B
TCGA_TCGA-BR-8384	C
TCGA_TCGA-D7-6527	A
TCGA_TCGA-VQ-A8PQ	C
TCGA_TCGA-MX-A5UJ	C
TCGA_TCGA-VQ-A91Z	B
TCGA_TCGA-HU-A4GC	B
TCGA_TCGA-BR-6563	C
TCGA_TCGA-VQ-AA6A	A
TCGA_TCGA-BR-A4CR	B
TCGA_TCGA-HU-A4G2	A
TCGA_TCGA-CG-4460	B
TCGA_TCGA-CG-4465	A
TCGA_TCGA-BR-4370	C
TCGA_TCGA-HF-7134	A
TCGA_TCGA-HU-8249	A
TCGA_TCGA-IN-A6RN	B
TCGA_TCGA-HU-A4GD	A
TCGA_TCGA-BR-A4IV	C
TCGA_TCGA-HU-A4H5	B
TCGA_TCGA-D7-6525	B
TCGA_TCGA-HU-A4H2	A
TCGA_TCGA-CG-5726	A
TCGA_TCGA-IN-AB1V	C
TCGA_TCGA-FP-8210	C
TCGA_TCGA-VQ-AA68	B
TCGA_TCGA-BR-4280	A
TCGA_TCGA-VQ-AA64	B
TCGA_TCGA-VQ-A91E	A
TCGA_TCGA-VQ-AA6J	A
TCGA_TCGA-VQ-A928	B
TCGA_TCGA-CD-8532	B
TCGA_TCGA-BR-8679	B
TCGA_TCGA-CG-5725	B
TCGA_TCGA-IN-A7NR	B
TCGA_TCGA-BR-4368	C
TCGA_TCGA-BR-8058	C
TCGA_TCGA-HU-8602	A
TCGA_TCGA-BR-8690	B
TCGA_TCGA-VQ-A91X	A
TCGA_TCGA-3M-AB47	C
TCGA_TCGA-HU-A4GF	A
TCGA_TCGA-RD-A8N6	C
TCGA_TCGA-VQ-A922	B
TCGA_TCGA-HU-A4GU	A
TCGA_TCGA-R5-A7ZF	B
TCGA_TCGA-D7-8576	B
TCGA_TCGA-BR-8286	B
TCGA_TCGA-BR-8486	B
TCGA_TCGA-CG-4476	C
TCGA_TCGA-BR-8683	C
TCGA_TCGA-BR-8291	C
TCGA_TCGA-BR-7723	B
TCGA_TCGA-CG-5723	B
TCGA_TCGA-CD-A4MH	B
TCGA_TCGA-BR-A4CS	B
TCGA_TCGA-BR-8364	C
TCGA_TCGA-FP-8209	C
TCGA_TCGA-BR-6801	B
TCGA_TCGA-B7-A5TN	B
TCGA_TCGA-BR-4357	A
TCGA_TCGA-BR-8381	A
TCGA_TCGA-CD-8524	B
TCGA_TCGA-VQ-A8PJ	B
TCGA_TCGA-D7-8573	A
TCGA_TCGA-VQ-A8PF	A
TCGA_TCGA-F1-6177	A
TCGA_TCGA-BR-8059	B
TCGA_TCGA-BR-8382	B
TCGA_TCGA-BR-8077	B
TCGA_TCGA-D7-6521	B
TCGA_TCGA-CD-5801	A
TCGA_TCGA-BR-7196	C
TCGA_TCGA-CG-5732	A
TCGA_TCGA-EQ-8122	B
TCGA_TCGA-FP-7998	C
TCGA_TCGA-D7-6524	B
TCGA_TCGA-BR-8366	C
TCGA_TCGA-HU-A4GQ	C
TCGA_TCGA-HU-A4H8	A
TCGA_TCGA-KB-A6F7	A
TCGA_TCGA-VQ-A8E0	A
TCGA_TCGA-BR-8483	B
TCGA_TCGA-IN-A6RR	A
TCGA_TCGA-IN-AB1X	A
TCGA_TCGA-3M-AB46	A
TCGA_TCGA-FP-8631	B
TCGA_TCGA-BR-7715	B
TCGA_TCGA-D7-6519	B
TCGA_TCGA-BR-4257	B
TCGA_TCGA-D7-6815	B
TCGA_TCGA-BR-4187	C
TCGA_TCGA-CD-8530	C
TCGA_TCGA-BR-6456	C
TCGA_TCGA-BR-8485	B
TCGA_TCGA-R5-A805	A
TCGA_TCGA-MX-A663	C
TCGA_TCGA-HU-A4H3	B
TCGA_TCGA-CD-8535	B
TCGA_TCGA-BR-8589	A
TCGA_TCGA-D7-A6F2	A
TCGA_TCGA-VQ-A94O	B
TCGA_TCGA-KB-A93H	A
TCGA_TCGA-VQ-A923	A
TCGA_TCGA-CD-8526	B
TCGA_TCGA-RD-A8NB	C
TCGA_TCGA-B7-A5TJ	B
TCGA_TCGA-CG-4442	A
TCGA_TCGA-BR-8678	B
TCGA_TCGA-RD-A7C1	A
TCGA_TCGA-HU-8604	A
TCGA_TCGA-D7-A6F0	B
TCGA_TCGA-VQ-AA6G	B
TCGA_TCGA-BR-6458	B
TCGA_TCGA-BR-4361	C
TCGA_TCGA-BR-8367	C
TCGA_TCGA-BR-8677	C
TCGA_TCGA-FP-A9TM	A
TCGA_TCGA-VQ-A91K	C
TCGA_TCGA-HU-A4G3	A
TCGA_TCGA-HU-A4GH	A
TCGA_TCGA-R5-A7ZI	A
TCGA_TCGA-BR-8365	C
TCGA_TCGA-D7-A74A	A
TCGA_TCGA-F1-6874	A
TCGA_TCGA-BR-6802	B
TCGA_TCGA-BR-8676	A
TCGA_TCGA-BR-A4QL	A
TCGA_TCGA-BR-7958	B
TCGA_TCGA-FP-7735	B
TCGA_TCGA-BR-8372	A
TCGA_TCGA-CD-8531	A
TCGA_TCGA-BR-6455	C
TCGA_TCGA-BR-8686	C
TCGA_TCGA-CG-5721	A
TCGA_TCGA-VQ-A91S	A
TCGA_TCGA-D7-6818	B
TCGA_TCGA-VQ-A8DU	B
TCGA_TCGA-B7-A5TK	B
TCGA_TCGA-VQ-A924	A
TCGA_TCGA-BR-8373	B
TCGA_TCGA-IN-8663	B
TCGA_TCGA-BR-A4J4	B
TCGA_TCGA-VQ-A91U	A
TCGA_TCGA-BR-6705	C
TCGA_TCGA-F1-6875	A
TCGA_TCGA-D7-5578	A
TCGA_TCGA-D7-A6EX	C
TCGA_TCGA-HU-8244	A
TCGA_TCGA-BR-7957	C
TCGA_TCGA-HU-A4HD	B
TCGA_TCGA-HU-8610	A
TCGA_TCGA-VQ-A91Y	C
TCGA_TCGA-HU-A4G9	A
TCGA_TCGA-BR-8591	B
TCGA_TCGA-BR-8297	C
TCGA_TCGA-D7-8570	A
TCGA_TCGA-BR-6710	C
TCGA_TCGA-VQ-AA6D	B
TCGA_TCGA-VQ-A8DV	B
TCGA_TCGA-CD-A48A	B
TCGA_TCGA-CG-4301	B
TCGA_TCGA-BR-8487	A
TCGA_TCGA-RD-A8N9	C
TCGA_TCGA-BR-6454	B
TCGA_TCGA-D7-8578	B
TCGA_TCGA-CD-A486	B
TCGA_TCGA-CG-5734	A
TCGA_TCGA-CG-4469	A
TCGA_TCGA-CG-5722	A
TCGA_TCGA-IN-A7NU	B
TCGA_TCGA-D7-8575	A
TCGA_TCGA-VQ-A91N	A
TCGA_TCGA-R5-A7O7	A
TCGA_TCGA-D7-6526	B
TCGA_TCGA-IN-A6RS	A
TCGA_TCGA-D7-6528	A
TCGA_TCGA-VQ-A8PP	B
TCGA_TCGA-B7-5818	A
TCGA_TCGA-CG-4437	B
TCGA_TCGA-IN-8462	B
TCGA_TCGA-HU-A4H4	A
TCGA_TCGA-BR-6457	C
TCGA_TCGA-BR-6803	C
TCGA_TCGA-CD-5804	B
TCGA_TCGA-D7-8572	B
TCGA_TCGA-BR-8592	C
TCGA_TCGA-D7-6520	B
TCGA_TCGA-BR-6707	A
TCGA_TCGA-HU-A4GX	A
TCGA_TCGA-BR-8371	C
TCGA_TCGA-D7-A748	B
TCGA_TCGA-HU-A4G8	A
TCGA_TCGA-RD-A7BW	C
TCGA_TCGA-BR-4371	A
TCGA_TCGA-CG-4466	A
TCGA_TCGA-CG-4306	A
TCGA_TCGA-D7-A6EY	C
TCGA_TCGA-CD-8528	B
TCGA_TCGA-RD-A8N1	C
TCGA_TCGA-VQ-AA69	A
TCGA_TCGA-VQ-A92D	A
TCGA_TCGA-BR-8289	C
TCGA_TCGA-BR-8295	B
TCGA_TCGA-VQ-A91Q	B
TCGA_TCGA-BR-8296	A
TCGA_TCGA-CD-8533	B
TCGA_TCGA-CG-4477	B
TCGA_TCGA-VQ-A8P3	B
TCGA_TCGA-RD-A8N0	C
TCGA_TCGA-BR-7722	B
TCGA_TCGA-CG-4441	A
TCGA_TCGA-BR-6453	C
GSE84437_GSM2235556	B
GSE84437_GSM2235557	B
GSE84437_GSM2235558	C
GSE84437_GSM2235559	B
GSE84437_GSM2235560	C
GSE84437_GSM2235561	C
GSE84437_GSM2235562	B
GSE84437_GSM2235563	B
GSE84437_GSM2235564	B
GSE84437_GSM2235565	C
GSE84437_GSM2235566	B
GSE84437_GSM2235567	C
GSE84437_GSM2235568	B
GSE84437_GSM2235569	B
GSE84437_GSM2235570	B
GSE84437_GSM2235571	B
GSE84437_GSM2235572	C
GSE84437_GSM2235573	B
GSE84437_GSM2235574	B
GSE84437_GSM2235575	B
GSE84437_GSM2235576	B
GSE84437_GSM2235577	B
GSE84437_GSM2235578	A
GSE84437_GSM2235579	B
GSE84437_GSM2235580	C
GSE84437_GSM2235582	A
GSE84437_GSM2235584	B
GSE84437_GSM2235585	A
GSE84437_GSM2235586	C
GSE84437_GSM2235587	B
GSE84437_GSM2235588	C
GSE84437_GSM2235589	B
GSE84437_GSM2235593	A
GSE84437_GSM2235595	C
GSE84437_GSM2235596	B
GSE84437_GSM2235597	A
GSE84437_GSM2235598	C
GSE84437_GSM2235599	B
GSE84437_GSM2235600	B
GSE84437_GSM2235601	C
GSE84437_GSM2235602	C
GSE84437_GSM2235603	B
GSE84437_GSM2235604	A
GSE84437_GSM2235605	C
GSE84437_GSM2235606	C
GSE84437_GSM2235607	B
GSE84437_GSM2235608	A
GSE84437_GSM2235609	B
GSE84437_GSM2235610	C
GSE84437_GSM2235611	A
GSE84437_GSM2235612	C
GSE84437_GSM2235613	B
GSE84437_GSM2235614	A
GSE84437_GSM2235615	B
GSE84437_GSM2235616	B
GSE84437_GSM2235617	A
GSE84437_GSM2235618	A
GSE84437_GSM2235619	C
GSE84437_GSM2235620	B
GSE84437_GSM2235621	A
GSE84437_GSM2235622	C
GSE84437_GSM2235623	A
GSE84437_GSM2235624	B
GSE84437_GSM2235625	C
GSE84437_GSM2235626	C
GSE84437_GSM2235627	B
GSE84437_GSM2235628	B
GSE84437_GSM2235629	B
GSE84437_GSM2235630	C
GSE84437_GSM2235631	C
GSE84437_GSM2235632	A
GSE84437_GSM2235633	C
GSE84437_GSM2235634	A
GSE84437_GSM2235635	A
GSE84437_GSM2235636	C
GSE84437_GSM2235637	A
GSE84437_GSM2235695	A
GSE84437_GSM2235696	A
GSE84437_GSM2235697	A
GSE84437_GSM2235698	A
GSE84437_GSM2235699	B
GSE84437_GSM2235700	C
GSE84437_GSM2235701	A
GSE84437_GSM2235702	B
GSE84437_GSM2235703	C
GSE84437_GSM2235704	C
GSE84437_GSM2235705	B
GSE84437_GSM2235706	B
GSE84437_GSM2235707	A
GSE84437_GSM2235708	A
GSE84437_GSM2235709	A
GSE84437_GSM2235710	B
GSE84437_GSM2235711	A
GSE84437_GSM2235712	A
GSE84437_GSM2235713	C
GSE84437_GSM2235714	A
GSE84437_GSM2235715	A
GSE84437_GSM2235716	B
GSE84437_GSM2235717	C
GSE84437_GSM2235718	A
GSE84437_GSM2235719	B
GSE84437_GSM2235720	B
GSE84437_GSM2235721	B
GSE84437_GSM2235722	B
GSE84437_GSM2235723	B
GSE84437_GSM2235724	B
GSE84437_GSM2235725	A
GSE84437_GSM2235726	C
GSE84437_GSM2235727	A
GSE84437_GSM2235728	C
GSE84437_GSM2235729	C
GSE84437_GSM2235730	A
GSE84437_GSM2235731	A
GSE84437_GSM2235732	B
GSE84437_GSM2235733	B
GSE84437_GSM2235734	A
GSE84437_GSM2235735	B
GSE84437_GSM2235736	B
GSE84437_GSM2235737	A
GSE84437_GSM2235738	A
GSE84437_GSM2235739	B
GSE84437_GSM2235740	A
GSE84437_GSM2235741	B
GSE84437_GSM2235742	B
GSE84437_GSM2235743	A
GSE84437_GSM2235744	A
GSE84437_GSM2235745	C
GSE84437_GSM2235746	A
GSE84437_GSM2235747	A
GSE84437_GSM2235748	C
GSE84437_GSM2235749	B
GSE84437_GSM2235750	B
GSE84437_GSM2235751	A
GSE84437_GSM2235752	A
GSE84437_GSM2235753	A
GSE84437_GSM2235754	B
GSE84437_GSM2235755	C
GSE84437_GSM2235756	A
GSE84437_GSM2235757	B
GSE84437_GSM2235758	B
GSE84437_GSM2235759	C
GSE84437_GSM2235760	B
GSE84437_GSM2235761	C
GSE84437_GSM2235762	A
GSE84437_GSM2235763	A
GSE84437_GSM2235764	B
GSE84437_GSM2235765	B
GSE84437_GSM2235766	B
GSE84437_GSM2235767	C
GSE84437_GSM2235768	A
GSE84437_GSM2235769	B
GSE84437_GSM2235770	C
GSE84437_GSM2235771	C
GSE84437_GSM2235772	C
GSE84437_GSM2235773	C
GSE84437_GSM2235774	B
GSE84437_GSM2235775	B
GSE84437_GSM2235776	B
GSE84437_GSM2235777	B
GSE84437_GSM2235778	B
GSE84437_GSM2235779	A
GSE84437_GSM2235780	A
GSE84437_GSM2235781	B
GSE84437_GSM2235782	B
GSE84437_GSM2235783	C
GSE84437_GSM2235784	A
GSE84437_GSM2235785	A
GSE84437_GSM2235786	C
GSE84437_GSM2235787	C
GSE84437_GSM2235788	A
GSE84437_GSM2235789	A
GSE84437_GSM2235790	A
GSE84437_GSM2235791	C
GSE84437_GSM2235792	B
GSE84437_GSM2235793	C
GSE84437_GSM2235794	B
GSE84437_GSM2235795	B
GSE84437_GSM2235796	C
GSE84437_GSM2235797	A
GSE84437_GSM2235798	A
GSE84437_GSM2235799	A
GSE84437_GSM2235800	C
GSE84437_GSM2235801	C
GSE84437_GSM2235802	A
GSE84437_GSM2235803	A
GSE84437_GSM2235804	C
GSE84437_GSM2235805	C
GSE84437_GSM2235806	A
GSE84437_GSM2235807	A
GSE84437_GSM2235808	A
GSE84437_GSM2235809	C
GSE84437_GSM2235810	A
GSE84437_GSM2235811	C
GSE84437_GSM2235812	B
GSE84437_GSM2235813	A
GSE84437_GSM2235814	B
GSE84437_GSM2235815	B
GSE84437_GSM2235816	C
GSE84437_GSM2235817	A
GSE84437_GSM2235818	B
GSE84437_GSM2235819	B
GSE84437_GSM2235820	C
GSE84437_GSM2235821	A
GSE84437_GSM2235822	B
GSE84437_GSM2235823	C
GSE84437_GSM2235824	C
GSE84437_GSM2235825	C
GSE84437_GSM2235826	B
GSE84437_GSM2235827	C
GSE84437_GSM2235828	A
GSE84437_GSM2235829	A
GSE84437_GSM2235830	B
GSE84437_GSM2235831	B
GSE84437_GSM2235837	A
GSE84437_GSM2235838	C
GSE84437_GSM2235839	C
GSE84437_GSM2235840	B
GSE84437_GSM2235841	B
GSE84437_GSM2235842	B
GSE84437_GSM2235843	B
GSE84437_GSM2235844	A
GSE84437_GSM2235845	C
GSE84437_GSM2235846	A
GSE84437_GSM2235847	C
GSE84437_GSM2235848	C
GSE84437_GSM2235849	B
GSE84437_GSM2235850	C
GSE84437_GSM2235851	A
GSE84437_GSM2235852	C
GSE84437_GSM2235853	A
GSE84437_GSM2235854	A
GSE84437_GSM2235855	A
GSE84437_GSM2235862	A
GSE84437_GSM2235863	C
GSE84437_GSM2235864	C
GSE84437_GSM2235865	B
GSE84437_GSM2235866	B
GSE84437_GSM2235867	C
GSE84437_GSM2235878	B
GSE84437_GSM2235879	B
GSE84437_GSM2235880	C
GSE84437_GSM2235881	A
GSE84437_GSM2235882	B
GSE84437_GSM2235883	C
GSE84437_GSM2235884	C
GSE84437_GSM2235885	B
GSE84437_GSM2235886	B
GSE84437_GSM2235887	B
GSE84437_GSM2235888	A
GSE84437_GSM2235889	B
GSE84437_GSM2235899	B
GSE84437_GSM2235900	A
GSE84437_GSM2235901	B
GSE84437_GSM2235902	C
GSE84437_GSM2235903	B
GSE84437_GSM2235904	B
GSE84437_GSM2235905	C
GSE84437_GSM2235906	B
GSE84437_GSM2235907	B
GSE84437_GSM2235908	B
GSE84437_GSM2235909	B
GSE84437_GSM2235910	A
GSE84437_GSM2235921	B
GSE84437_GSM2235922	B
GSE84437_GSM2235923	B
GSE84437_GSM2235924	B
GSE84437_GSM2235925	A
GSE84437_GSM2235926	A
GSE84437_GSM2235927	B
GSE84437_GSM2235928	B
GSE84437_GSM2235929	C
GSE84437_GSM2235930	C
GSE84437_GSM2235931	A
GSE84437_GSM2235932	A
GSE84437_GSM2235933	C
GSE84437_GSM2235934	A
GSE84437_GSM2235935	B
GSE84437_GSM2235936	A
GSE84437_GSM2235937	A
GSE84437_GSM2235938	A
GSE84437_GSM2235939	C
GSE84437_GSM2235940	C
GSE84437_GSM2235941	A
GSE84437_GSM2235942	A
GSE84437_GSM2235943	B
GSE84437_GSM2235944	C
GSE84437_GSM2235945	B
GSE84437_GSM2235946	A
GSE84437_GSM2235947	A
GSE84437_GSM2235948	C
GSE84437_GSM2235949	A
GSE84437_GSM2235950	C
GSE84437_GSM2235951	C
GSE84437_GSM2235952	B
GSE84437_GSM2235953	B
GSE84437_GSM2235954	A
GSE84437_GSM2235955	B
GSE84437_GSM2235956	B
GSE84437_GSM2235957	B
GSE84437_GSM2235958	C
GSE84437_GSM2235959	A
GSE84437_GSM2235960	A
GSE84437_GSM2235961	C
GSE84437_GSM2235962	B
GSE84437_GSM2235963	A
GSE84437_GSM2235964	A
GSE84437_GSM2235965	B
GSE84437_GSM2235966	A
GSE84437_GSM2235967	B
GSE84437_GSM2235968	C
GSE84437_GSM2235969	A
GSE84437_GSM2235970	B
GSE84437_GSM2235971	A
GSE84437_GSM2235972	A
GSE84437_GSM2235973	A
GSE84437_GSM2235974	B
GSE84437_GSM2235975	A
GSE84437_GSM2235976	A
GSE84437_GSM2235977	B
GSE84437_GSM2235978	A
GSE84437_GSM2235979	B
GSE84437_GSM2235980	A
GSE84437_GSM2235981	A
GSE84437_GSM2235982	B
GSE84437_GSM2235983	C
GSE84437_GSM2235984	B
GSE84437_GSM2235985	B
GSE84437_GSM2235986	A
GSE84437_GSM2235987	B
GSE84437_GSM2235988	A
GSE84437_GSM2235991	B
GSE84437_GSM2235992	B
GSE84437_GSM2235993	A
GSE84437_GSM2235994	C
GSE84437_GSM2235995	B
GSE84437_GSM2235996	A
GSE84437_GSM2235997	B
GSE84437_GSM2235998	A
GSE84437_GSM2235999	B
GSE84437_GSM2236000	B
GSE84437_GSM2236001	A
GSE84437_GSM2236002	B
GSE84437_GSM2236003	C
GSE84437_GSM2236004	A
GSE84437_GSM2236005	B
GSE84437_GSM2236006	A
GSE84437_GSM2236007	B
GSE84437_GSM2236008	C
GSE84437_GSM2236009	C
GSE84437_GSM2236010	A
GSE84437_GSM2236011	C
GSE84437_GSM2236012	B
GSE84437_GSM2236013	A
GSE84437_GSM2236014	A
GSE84437_GSM2236015	C
GSE84437_GSM2236016	B
GSE84437_GSM2236017	C
GSE84437_GSM2236018	A
GSE84437_GSM2236019	B
GSE84437_GSM2236020	A
GSE84437_GSM2236021	C
GSE84437_GSM2236022	A
GSE84437_GSM2236023	A
GSE84437_GSM2236024	A
GSE84437_GSM2236025	C
GSE84437_GSM2236026	C
GSE84437_GSM2236027	C
GSE84437_GSM2236028	A
GSE84437_GSM2236029	A
GSE84437_GSM2236030	B
GSE84437_GSM2236031	C
GSE84437_GSM2236032	A
GSE84437_GSM2236033	B
GSE84437_GSM2236034	A
GSE84437_GSM2236036	A
GSE84437_GSM2236037	B
GSE84437_GSM2236038	A
GSE84437_GSM2236039	B
GSE84437_GSM2236040	A
GSE84437_GSM2236041	C
GSE84437_GSM2236042	A
GSE84437_GSM2236043	B
GSE84437_GSM2236044	B
GSE84437_GSM2236045	B
GSE84437_GSM2236046	A
GSE84437_GSM2236047	C
GSE84437_GSM2236048	A
GSE84437_GSM2236049	C
GSE84437_GSM2236050	A
GSE84437_GSM2236051	C
GSE84437_GSM2236052	B
GSE84437_GSM2236053	C
GSE84437_GSM2236054	C
GSE84437_GSM2236055	C
GSE84437_GSM2236056	A
GSE84437_GSM2236057	C
GSE84437_GSM2236058	C
GSE84437_GSM2236059	B
GSE84437_GSM2236060	C
GSE84437_GSM2236061	A
GSE84437_GSM2236062	A
GSE84437_GSM2236063	B
GSE84437_GSM2236064	B
GSE84437_GSM2236065	C
GSE84437_GSM2236066	C
GSE84437_GSM2236067	C
GSE84437_GSM2236068	C
GSE84437_GSM2236069	A
GSE84437_GSM2236070	A
GSE84437_GSM2236071	A
GSE84437_GSM2236072	B
GSE84437_GSM2236073	B
GSE84437_GSM2236074	A
GSE84437_GSM2236075	C
GSE84437_GSM2236076	A
GSE84437_GSM2236077	A
GSE84437_GSM2236078	A
GSE84437_GSM2236079	A
GSE84437_GSM2236080	A
GSE84437_GSM2236082	A
GSE84437_GSM2236083	A
GSE84437_GSM2236084	A
GSE84437_GSM2236085	A
GSE84437_GSM2236086	A
GSE84437_GSM2236087	A
GSE84437_GSM2236088	A
GSE84437_GSM2236089	A
GSE84437_GSM2236090	B
GSE84437_GSM2236091	B
GSE84437_GSM2236092	B
GSE84437_GSM2236093	B
GSE84437_GSM2236094	B
GSE84437_GSM2236095	B

## Sheet: S8
Table S8: 12 prognostic genes in the risk score
id	coef
RPL39L	0.109829
PEG10	0.146012
SYNPO2	0.165686
MMP11	0.170143
KRT17	0.0597694

## Sheet: S9
Table S9: PCR results of the 14 STAD sanples and corresponding normal samples
			KRT17				MMP11				PEG10				RPL39L				SYNPO2
Samples	group1	group2	gene1	gene2	gene3	mean	gene1	gene2	gene3	mean	gene1	gene2	gene3	mean	gene1	gene2	gene3	mean	gene1	gene2	gene3	mean
T1	Tumor	1	4.03	4.46121	3.97761	4.15627	3.89	4.26733	3.80442	3.98725	1.77	1.95231	1.76646	1.82959	3.67	3.9636	3.7434	3.79233	2.77	2.8531	3.1024	2.9085
T2	Tumor	2	2.01	2.22507	1.98387	2.07298	5.12	5.61664	5.00736	5.248	1.67	1.84201	1.66666	1.72622	3.9	4.212	3.978	4.03	2.89	2.9767	3.2368	3.0345
T3	Tumor	3	2.76	3.05532	2.72412	2.84648	4.91	5.38627	4.80198	5.03275	1.89	2.08467	1.85	1.94156	4.21	4.5468	4.2942	4.35033	2.28	2.3484	2.5536	2.394
T4	Tumor	4	2.92	3.23244	2.88204	3.01149	5.53	6.06641	5.40834	5.66825	2.98	3.28694	2.97404	3.08033	3.76	4.0608	3.8352	3.88533	2.22	2.2866	2.4864	2.331
T5	Tumor	5	2.65	2.99	2.61555	2.75185	3.39	3.71883	3.31542	3.47475	2.53	2.79059	2.25	2.52353	3.872	4.18176	3.92	3.99125	2.72	2.8016	3.0464	2.856
T6	Tumor	6	3.98	4.40586	3.92826	4.10471	3.98	4.36606	3.89244	4.0795	2.31	2.54793	2.30538	2.38777	3.57	3.8556	3.6414	3.689	2.83	2.9149	3.1696	2.9715
T7	Tumor	7	4.57	5.05899	4.24	4.623	5.19	5.69343	5.07582	5.31975	2.27	2.50381	2.26546	2.34642	3.983	4.30164	4.06266	4.11577	2.19	2.2557	2.54	2.32857
T8	Tumor	8	4.42	4.89294	4.36254	4.55849	3.19	3.49943	3.11982	3.26975	1.79	1.97437	1.75	1.83812	4.7832	5.16586	4.72	4.88969	1.93	1.9879	2.1616	2.0265
T9	Tumor	9	3.37	3.73059	3.32619	3.47559	2.92	3.20324	2.54	2.88775	1.93	2.12879	1.92614	1.99498	4.12	4.4496	4.2024	4.25733	3.12	3.2136	3.4944	3.276
T10	Tumor	10	4.09	4.52763	4.03683	4.21815	2.79	3.06063	2.72862	2.85975	1.89	2.08467	1.68	1.88489	3.12	3.3696	3.1824	3.224	3.01	3.1003	3.3712	3.1605
T11	Tumor	11	3.12	3.54	3.07944	3.24648	3.34	3.66398	3.26652	3.4235	2.09	2.30527	2.08582	2.16036	3.82	4.1256	3.8964	3.94733	2.16	2.2248	2.43	2.2716
T12	Tumor	12	2.73	3.02211	2.69451	2.81554	4.38	4.80486	4.28364	4.4895	2.11	2.32733	2.10578	2.18104	3.27	3.5316	3.3354	3.379	2.78	2.8634	3.1136	2.919
T13	Tumor	13	2.12	2.34684	2.09244	2.18643	4.01	4.32	3.92178	4.08393	2.24	2.47072	2.23552	2.31541	3.26	3.5208	3.3252	3.36867	2.77	2.8531	3.1024	2.9085
T14	Tumor	14	5.19	5.74533	5.12253	5.35262	3.11	3.41167	3.04158	3.18775	1.78	1.96334	1.79	1.84445	3.93	4.2444	4.0086	4.061	2.18	2.2454	2.4416	2.289
N1	Normal	1	1.09	1.20663	1.07583	1.12415	2.87	3.14839	2.81	2.9428	1.93	2.12879	1.92614	1.99498	3.423	3.69684	3.45	3.52328	4.55	4.6865	5.11	4.78217
N2	Normal	2	1.78	1.97046	1.75686	1.83577	3.32	3.64204	3.24696	3.403	1.56	1.72068	1.55688	1.61252	2.18	2.3544	2.2236	2.25267	4.81	4.9543	5.3872	5.0505
N3	Normal	3	1.65	1.82655	1.62855	1.7017	3.86	4.23442	3.77508	3.9565	0.87	0.95961	0.86826	0.89929	2.19	2.3652	2.2338	2.263	4.23	4.3569	4.7376	4.4415
N4	Normal	4	1.77	1.95939	1.47	1.73313	1.94	2.12818	1.87	1.97939	2.54	2.80162	2.53492	2.62551	1.82	1.9656	1.8564	1.88067	4.43	4.5629	4.9616	4.6515
N5	Normal	5	0.89	0.98523	0.87843	0.917887	0.76	0.83372	0.74328	0.779	3.01	3.32003	3.00398	3.11134	1.62	1.7496	1.6524	1.674	4.19	4.3157	4.67	4.3919
N6	Normal	6	1.91	2.11437	1.88517	1.96985	0.35	0.36	0.3423	0.350767	2.77	3.05531	2.68	2.8351	2.82	3.0456	2.8764	2.914	3.01	3.1003	3.3712	3.1605
N7	Normal	7	1.12	1.23984	1.15	1.16995	2.12	2.32564	2.07336	2.173	1.83	2.01849	1.82634	1.89161	2.73	2.9484	2.87	2.84947	3.88	3.9964	4.3456	4.074
N8	Normal	8	2.18	2.41326	2.15166	2.24831	1.09	1.18	1.06602	1.11201	1.7	1.8751	1.6966	1.75723	2.15	2.322	2.193	2.22167	3.11	3.2033	3.4832	3.2655
N9	Normal	9	2.74	3.03318	2.70438	2.82585	1.82	1.99654	1.77996	1.8655	2.52	2.77956	2.51496	2.60484	1.72	1.8576	1.7544	1.77733	5.01	5.1603	5.6112	5.2605
N10	Normal	10	2.91	3.12	2.87217	2.96739	0.69	0.75693	0.76	0.735643	1.03	1.13609	1.12	1.09536	1.92	2.0736	1.9584	1.984	5.17	5.3251	5.77	5.4217
N11	Normal	11	1.88	2.08116	1.85556	1.93891	0.45	0.49365	0.4401	0.46125	1.68	1.85304	1.67664	1.73656	1.27	1.3716	1.2954	1.31233	3.28	3.3784	3.6736	3.444
N12	Normal	12	1.16	1.28412	1.14492	1.19635	2.66	2.91802	2.60148	2.7265	1.69	1.86407	1.68662	1.7469	2.763	2.98404	2.82	2.85568	4.11	4.32	4.6032	4.3444
N13	Normal	13	1.65	1.82655	1.62855	1.7017	1.82	1.99654	1.77996	1.8655	1.94	2.13982	1.87	1.98327	2.16	2.3328	2.2032	2.232	4.77	4.9131	5.3424	5.0085
N14	Normal	14	1.24	1.37268	1.22388	1.27885	1.81	1.98557	1.77018	1.85525	2.04	2.25012	2.01	2.10004	1.72	1.8576	1.7544	1.77733	4.61	4.48	5.1632	4.75107

## Sheet: S10
Table S10: Primer sequences
Gene	Primers
MMP11	Forward: AAGGTATGGAGCGATGTGACG
	Reverse: GTCCAGGTCTCATCATAGTCGAA
PEG10	Forward: AGCAGTCGGAGGAGAACAAC
	Reverse:CACTGGGCCATGAAAGGAG
RPL39L	Forward: CTCTTTGGAGTAGGAAATTCAGAC
	Reverse: GGTGAAAGTCTTGTGAGAAGAC
KRT17	Forward: GGTGGGTGGTGAGATCAATGT
	Reverse: CGCGGTTCAGTTCCTCTGTC
SYNPO2	Forward: AGAAGCAGCCCTTACAAGTTG
	Reverse: AGCCTCACTTATTCCACTGGAT

[truncated: 3 more sheets: S11, S12, S13]
